# Supplementary material for: Regression of Breast Cancer Metastases Following Treatment with Irradiated SV-BR-1-GM, a GM-CSF Overexpressing Breast Cancer Cell Line: Intellectual Property and Immune Markers of Response
Source: Recent Pat Anticancer Drug Discov. 2023 Dec 28;18(2):224–40. doi: 10.2174/1574892817666220518123331 (PMC10009895; doi:10.2174/1574892817666220518123331)
Supplement: Supplementary file 1 [file PRA-18-224_SD1.zip]

Archive with 6 entries (5 files):
- PRA-18-224_SD1/
- PRA-18-224_SD1/BMS-PRA-2021-94-SUPPLEMENTARY MATERIAL.pdf
- PRA-18-224_SD1/Wiseman_et_al_DataSheet_1_Final_PRA_post_review.csv
- PRA-18-224_SD1/Wiseman_et_al_DataSheet_3_Final_PRA_post_review.pdf
- PRA-18-224_SD1/Wiseman_et_al_DataSheet_4_Final_PRA_post_review.pdf
- PRA-18-224_SD1/Wiseman_et_al_DataSheet_5_Final_PRA_post_review.csv
