# Supplementary material for: Regression of Breast Cancer Metastases Following Treatment with Irradiated SV-BR-1-GM, a GM-CSF Overexpressing Breast Cancer Cell Line: Intellectual Property and Immune Markers of Response
Source: Recent Pat Anticancer Drug Discov. 2023 Dec 28;18(2):224–40. doi: 10.2174/1574892817666220518123331 (PMC10009895; doi:10.2174/1574892817666220518123331)
Supplement: Supplementary file 1 [file PRA-18-224_SD1.zip › PRA-18-224_SD1/Wiseman_et_al_DataSheet_1_Final_PRA_post_review.csv]

Gene Symbol	Ensembl gene ID	Description	cDNA sequence
AL662796.1	ENST00000613328.1	cdna chromosome:GRCh38:CHR_HSCHR6_8_CTG1:32446915:32452117:1 gene:ENSG00000277263.1 gene_biotype:protein_coding transcript_biotype:protein_coding gene_symbol:AL662796.1	TTTTAATGGTCAGACTCTATTACACCCCACATTCTCTTTTCTTTTATTCTTGTCTGTTCTGCCTCACTCCCGAGCTCTACTGACTCCCAACAGAGCGCCCAAGAAGAAAATGGCCATAAGTGGAGTCCCTGTGCTAGGATTTTTCATCATAGCTGTGCTGATGAGCGCTCAGGAATCATGGGCTATCAAAGAAGAACATGTGATCATCCAGGCCGAGTTCTATCTGAATCCTGACCAATCAGGCGAGTTTATGTTTGACTTTGATGGTGATGAGATTTTCCATGTGGATATGGCAAAGAAGGAGACGGTCTGGCGGCTTGAAGAATTTGGACGATTTGCCAGCTTTGAGGCTCAAGGTGCATTGGCCAACATAGCTGTGGACAAAGCCAACCTGGAAAT…
HLA-A	ENST00000376802.2	cdna chromosome:GRCh38:6:29942549:29945884:1 gene:ENSG00000206503.13 gene_biotype:protein_coding transcript_biotype:protein_coding gene_symbol:HLA-A description:major histocompatibility complex, class I, A [Source:HGNC Symbol;Acc:HGNC:4931]	CGAGGATGGCCGTCATGGCGCCCCGAACCCTCCTCCTGCTACTCTCGGGGGCCCTGGCCCTGACCCAGACCTGGGCGGGCTCCCACTCCATGAGGTATTTCTTCACATCCGTGTCCCGGCCCGGCCGCGGGGAGCCCCGCTTCATCGCCGTGGGCTACGTGGACGACACGCAGTTCGTGCGGTTCGACAGCGACGCCGCGAGCCAGAGGATGGAGCCGCGGGCGCCGTGGATAGAGCAGGAGGGGCCGGAGTATTGGGACCAGGAGACACGGAATGTGAAGGCCCAGTCACAGACTGACCGAGTGGACCTGGGGACCCTGCGCGGCTACTACAACCAGAGCGAGGCCGGTTCTCACACCATCCAGATAATGTATGGCTGCGACGTGGGGTCGGACGGGC…
HLA-A	ENST00000376806.9	cdna chromosome:GRCh38:6:29942245:29945884:1 gene:ENSG00000206503.13 gene_biotype:protein_coding transcript_biotype:protein_coding gene_symbol:HLA-A description:major histocompatibility complex, class I, A [Source:HGNC Symbol;Acc:HGNC:4931]	CGCTTCGCACAGGAGCAGAGGGGTCAGGGCGAAGTCCCAGGGCCCCAGGCGTGGCTCTCAGAGTCTCAGGCCCCGAAGGCGGTGTATGGATTGGGGAGTCCCAGCCTTGGGGATTCCCCAACTCCGCAGTTTCTTTTCTCCCTCTCCCAACCTACGTAGGGTCCTTCATCCTGGATACTCACGACGCGGACCCAGTTCTCACTCCCATTGGGTGTCGGGTTTCCAGAGAAGCCAATCAGTGTCGTCGCGGTCGCTGTTCTAAAGCCCGCACGCACCCACCGGGACTCAGATTCTCCCCAGACGCCGAGGATGGCCGTCATGGCGCCCCGAACCCTCCTCCTGCTACTCTCGGGGGCCCTGGCCCTGACCCAGACCTGGGCGGGCTCCCACTCCATGAGG…
HLA-A	ENST00000376809.10	cdna chromosome:GRCh38:6:29942532:29945870:1 gene:ENSG00000206503.13 gene_biotype:protein_coding transcript_biotype:protein_coding gene_symbol:HLA-A description:major histocompatibility complex, class I, A [Source:HGNC Symbol;Acc:HGNC:4931]	AGATTCTCCCCAGACGCCGAGGATGGCCGTCATGGCGCCCCGAACCCTCCTCCTGCTACTCTCGGGGGCCCTGGCCCTGACCCAGACCTGGGCGGGCTCCCACTCCATGAGGTATTTCTTCACATCCGTGTCCCGGCCCGGCCGCGGGGAGCCCCGCTTCATCGCCGTGGGCTACGTGGACGACACGCAGTTCGTGCGGTTCGACAGCGACGCCGCGAGCCAGAGGATGGAGCCGCGGGCGCCGTGGATAGAGCAGGAGGGGCCGGAGTATTGGGACCAGGAGACACGGAATGTGAAGGCCCAGTCACAGACTGACCGAGTGGACCTGGGGACCCTGCGCGGCTACTACAACCAGAGCGAGGCCGGTTCTCACACCATCCAGATAATGTATGGCTGCGA…
HLA-A	ENST00000376822.6	cdna chromosome:GRCh38:CHR_HSCHR6_MHC_QBL_CTG1:29931915:29935265:1 gene:ENSG00000206505.13 gene_biotype:protein_coding transcript_biotype:protein_coding gene_symbol:HLA-A description:major histocompatibility complex, class I, A [Source:HGNC Symbol;Acc:HGNC:4931]	CGAGGATGGCCGTCATGGCGCCCCGAACCCTCGTCCTGCTACTCTCGGGGGCCCTGGCCCTGACCCAGACCTGGGCGGGCTCCCACTCCATGAGGTATTTCTACACCTCCGTGTCCCGGCCCGGCCGCGGGGAGCCCCGCTTCATCGCCGTGGGCTACGTGGACGACACGCAGTTCGTGCGGTTCGACAGCGACGCCGCGAGCCAGAGGATGGAGCCGCGGGCGCCGTGGATAGAGCAGGAGGGGCCGGAGTATTGGGACCGGAACACACGGAATGTGAAGGCCCACTCACAGACTGACCGAGCGAACCTGGGGACCCTGCGCGGCTACTACAACCAGAGCGAGGACGGTTCTCACACCATCCAGAGGATGTATGGCTGCGACGTGGGGCCGGACGGGC…
HLA-A	ENST00000383605.6	cdna chromosome:GRCh38:CHR_HSCHR6_MHC_QBL_CTG1:29930625:29935265:1 gene:ENSG00000206505.13 gene_biotype:protein_coding transcript_biotype:protein_coding gene_symbol:HLA-A description:major histocompatibility complex, class I, A [Source:HGNC Symbol;Acc:HGNC:4931]	AAGGGGAGAGGAGGGCCTGAAGGATGAGAAGGACGGAGGGAAGGGCTGGAGAAGCAGGAGGCGCAACTCTTCCCGATTAAAAACAAAAACAACAACAACAAAAATCTACACCTCCATTCCCAGAGCAAGCTTACTCTCTGGCACCAAACTCCATGGGATGATTTTTCTTCTAGAAGAGTCCAGGTGGACAGGGTCCTTCTTCCTGGATACTCACGACGCGGACCCAGTTCTCACTCCCATTGGGTGTCGGGTTTCCAGAGAAGCCAATCAGTGTCGTCGCGGTCGCGGTTCTAAAGTCCGCACGCACCCACCGGGACTCAGATTCTCCCCAGACGCCGAGGATGGCCGTCATGGCGCCCCGAACCCTCGTCCTGCTACTCTCGGGGGCCCTGGCCCTGA…
HLA-A	ENST00000383619.7	cdna chromosome:GRCh38:CHR_HSCHR6_MHC_QBL_CTG1:29931611:29935265:1 gene:ENSG00000206505.13 gene_biotype:protein_coding transcript_biotype:protein_coding gene_symbol:HLA-A description:major histocompatibility complex, class I, A [Source:HGNC Symbol;Acc:HGNC:4931]	CGCTTGGCACAGGAGCAGAGGGGTCAGGGCGAAGTCCCAGGGCCCCAGGCGTGGCTCTCAGGGTCTCAGGCCCCGAAGGCGGTATATGGATTGGGGAGTCCCAGCCTTGGGGATTCCCCAACTCCGCAGTTTCTTTTCTCCCTCTCCCAACCTATGTAGGGTCCTTCTTCCTGGATACTCACGACGCGGACCCAGTTCTCACTCCCATTGGGTGTCGGGTTTCCAGAGAAGCCAATCAGTGTCGTCGCGGTCGCGGTTCTAAAGTCCGCACGCACCCACCGGGACTCAGATTCTCCCCAGACGCCGAGGATGGCCGTCATGGCGCCCCGAACCCTCGTCCTGCTACTCTCGGGGGCCCTGGCCCTGACCCAGACCTGGGCGGGCTCCCACTCCATGAGG…
HLA-A	ENST00000396634.5	cdna chromosome:GRCh38:6:29941260:29945884:1 gene:ENSG00000206503.13 gene_biotype:protein_coding transcript_biotype:protein_coding gene_symbol:HLA-A description:major histocompatibility complex, class I, A [Source:HGNC Symbol;Acc:HGNC:4931]	AAGGGGAGAGGAGGGCCTGAAGGATGAGAAGGATGGAGGGAAGGGCTGGAGAAGCAGGAGGCACAACTTTTCCGGATTAAAAACAAAAACAACAACAACAAAAATCTACACCTCCATTCCCAGATCAAGCTTACTCTCTGGCACCAAACTCCATGGGGTGATTTTTCTTCTAGAAGAGTCCAGGTGGACAGGGTCCTTCATCCTGGATACTCACGACGCGGACCCAGTTCTCACTCCCATTGGGTGTCGGGTTTCCAGAGAAGCCAATCAGTGTCGTCGCGGTCGCTGTTCTAAAGCCCGCACGCACCCACCGGGACTCAGATTCTCCCCAGACGCCGAGGATGGCCGTCATGGCGCCCCGAACCCTCCTCCTGCTACTCTCGGGGGCCCTGGCCCTGA…
HLA-A	ENST00000413609.5	cdna chromosome:GRCh38:CHR_HSCHR6_MHC_MCF_CTG1:30021043:30024386:1 gene:ENSG00000227715.11 gene_biotype:protein_coding transcript_biotype:protein_coding gene_symbol:HLA-A description:major histocompatibility complex, class I, A [Source:HGNC Symbol;Acc:HGNC:4931]	GGCCGTCATGGCGCCCCGAACCCTCGTCCTGCTACTCTCGGGGGCTCTGGCCCTGACCCAGACCTGGGCGGGCTCTCACTCCATGAGGTATTTCTTCACATCCGTGTCCCGGCCCGGCCGCGGGGAGCCCCGCTTCATCGCAGTGGGCTACGTGGACGACACGCAGTTCGTGCGGTTCGACAGCGACGCCGCGAGCCAGAGGATGGAGCCGCGGGCGCCGTGGATAGAGCAGGAGGGTCCGGAGTATTGGGACGGGGAGACACGGAAAGTGAAGGCCCACTCACAGACTCACCGAGTGGACCTGGGGACCCTGCGCGGCTACTACAACCAGAGCGAGGCCGGTTCTCACACCGTCCAGAGGATGTATGGCTGCGACGTGGGGTCGGACTGGCGCTTCCT…
HLA-A	ENST00000414592.5	cdna chromosome:GRCh38:CHR_HSCHR6_MHC_SSTO_CTG1:29931828:29935179:1 gene:ENSG00000223980.10 gene_biotype:protein_coding transcript_biotype:protein_coding gene_symbol:HLA-A description:major histocompatibility complex, class I, A [Source:HGNC Symbol;Acc:HGNC:4931]	CGAGGATGGCCGTCATGGCGCCCCGAACCCTCCTCCTGCTACTCTTGGGGGCCCTGGCCCTGACCCAGACCTGGGCGGGCTCCCACTCCATGAGGTATTTCTTCACATCCGTGTCCCGGCCCGGCCGCGGGGAGCCCCGCTTCATCGCCGTGGGCTACGTGGACGACACGCAGTTCGTGCGGTTTGACAGCGACGCCGCGAGCCAGAGGATGGAGCCGCGGGCGCCGTGGATAGAGCAGGAGGGGCCGGAGTATTGGGACCAGGAGACACGGAATGTGAAGGCCCACTCACAGACTGACCGAGAGAGCCTGCGGATCGCGCTCCGCTACTACAACCAGAGCGAGGCCGGTTCTCACACCATCCAGATGATGTATGGCTGCGACGTGGGGCCGGACGGGC…
HLA-A	ENST00000416096.5	cdna chromosome:GRCh38:CHR_HSCHR6_MHC_APD_CTG1:29934703:29938039:1 gene:ENSG00000229215.9 gene_biotype:protein_coding transcript_biotype:protein_coding gene_symbol:HLA-A description:major histocompatibility complex, class I, A [Source:HGNC Symbol;Acc:HGNC:4931]	CGAGGATGGCCGTCATGGCGCCCCGAACCCTCCTCCTGCTACTCTCGGGGGCCCTGGCCCTGACCCAGACCTGGGCGGGCTCCCACTCCATGAGGTATTTCTTCACATCCGTGTCCCGGCCCGGCCGCGGGGAGCCCCGCTTCATCGCCGTGGGCTACGTGGACGACACGCAGTTCGTGCGGTTCGACAGCGACGCCGCGAGCCAGAAGATGGAGCCGCGGGCGCCGTGGATAGAGCAGGAGGGGCCGGAGTATTGGGACCAGGAGACACGGAATATGAAGGCCCACTCACAGACTGACCGAGCGAACCTGGGGACCCTGCGCGGCTACTACAACCAGAGCGAGGACGGTTCTCACACCATCCAGATAATGTATGGCTGCGACGTGGGGCCGGACGGGC…
HLA-A	ENST00000417978.6	cdna chromosome:GRCh38:CHR_HSCHR6_MHC_COX_CTG1:29931786:29935426:1 gene:ENSG00000224320.9 gene_biotype:protein_coding transcript_biotype:protein_coding gene_symbol:HLA-A description:major histocompatibility complex, class I, A [Source:HGNC Symbol;Acc:HGNC:4931]	CGCTTCGCACAGGAGCAGAGGGGTCAGGGCGAAGTCCCAGGGCCCCAGGCGTGGCTCTCAGGGTCTCAGGCCCCGAAGGCGGTGTATGGATTGGGGAGTCCCAGCCTTGGGGATTCCCCAACTCCGCAGTTTCTTTTCTCCCTCTCCCAACCTACGTAGGGTCCTTCATCCTGGATACTCACGACGCGGACCCAGTTCTCACTCCCATTGGGTGTCGGGTTTCCAGAGAAGCCAATCAGTGTCGTCGCGGTCGCTGTTCTAAAGTCCGCACGCACCCACCGGGACTCAGATTCTCCCCAGACGCCGAGGATGGCCGTCATGGCGCCCCGAACCCTCCTCCTGCTACTCTCGGGGGCCCTGGCCCTGACCCAGACCTGGGCGGGCTCCCACTCCATGAGG…
HLA-A	ENST00000431930.5	cdna chromosome:GRCh38:CHR_HSCHR6_MHC_APD_CTG1:29933417:29938039:1 gene:ENSG00000229215.9 gene_biotype:protein_coding transcript_biotype:protein_coding gene_symbol:HLA-A description:major histocompatibility complex, class I, A [Source:HGNC Symbol;Acc:HGNC:4931]	AAGGGGAGAGGAGGGCCTGAAGGATGAGAAGGATAGAGGGAAGGGCTGGAGAAGCAGGAGGCACAACTTTTCCGGATTAAAAACAAAAACAACAACAAAAATCTACACCTCTATTCCCAGAGCAAGCTTACTCTCTGGCACCAAACTCCATGGGGTGATTTTTCTTCTAGAAGAGTCCAGGTGGACAGGGTCCTTCATCCTGGATACTCACGACGCGGACCCAGTTCTCACTCCCATTGGGTGTCGGGTTTCCAGAGAAGCCAATCAGTGTCGTCGCGGTCGCTGTTCTAAAGTCCGCACGCACCCACCGGGACTCAGATTCTCCCCAGACGCCGAGGATGGCCGTCATGGCGCCCCGAACCCTCCTCCTGCTACTCTCGGGGGCCCTGGCCCTGACCC…
HLA-A	ENST00000438861.6	cdna chromosome:GRCh38:CHR_HSCHR6_MHC_DBB_CTG1:29932205:29935859:1 gene:ENSG00000235657.9 gene_biotype:protein_coding transcript_biotype:protein_coding gene_symbol:HLA-A description:major histocompatibility complex, class I, A [Source:HGNC Symbol;Acc:HGNC:4931]	CGCTTGGCACAGAAGCAGAGGGGTCAGGGCGAAGTCCCAGGGCCCCAGGCGTGGCTCTCAGGGTCTCAGGCCCCGAAGGCGGTGTATGGATTGGGGAGTCCCAGCCTTGGGGATTCCCCAACTCCGCAGTTTCTTTTCTCCCTCTCCCAACCTATGTAGGGTCCTTCTTCCTGGATACTCACGACGCGGACCCAGTTCTCACTCCCATTGGGTGTCGGGTTTCCAGAGAAGCCAATCAGTGTCGTCGCGGTCGCGGTTCTAAAGTCCGCACGCACCCACCGGGACTCAGATTCTCCCCAGACGCCGAGGATGGCCGTCATGGCGCCCCGAACCCTCGTCCTGCTACTCTCGGGGGCTCTGGCCCTGACCCAGACCTGGGCGGGCTCTCACTCCATGAGG…
HLA-A	ENST00000442939.5	cdna chromosome:GRCh38:CHR_HSCHR6_MHC_COX_CTG1:29932090:29935426:1 gene:ENSG00000224320.9 gene_biotype:protein_coding transcript_biotype:protein_coding gene_symbol:HLA-A description:major histocompatibility complex, class I, A [Source:HGNC Symbol;Acc:HGNC:4931]	CGAGGATGGCCGTCATGGCGCCCCGAACCCTCCTCCTGCTACTCTCGGGGGCCCTGGCCCTGACCCAGACCTGGGCGGGCTCCCACTCCATGAGGTATTTCTTCACATCCGTGTCCCGGCCCGGCCGCGGGGAGCCCCGCTTCATCGCCGTGGGCTACGTGGACGACACGCAGTTCGTGCGGTTCGACAGCGACGCCGCGAGCCAGAAGATGGAGCCGCGGGCGCCGTGGATAGAGCAGGAGGGGCCGGAGTATTGGGACCAGGAGACACGGAATATGAAGGCCCACTCACAGACTGACCGAGCGAACCTGGGGACCCTGCGCGGCTACTACAACCAGAGCGAGGACGGTTCTCACACCATCCAGATAATGTATGGCTGCGACGTGGGGCCGGACGGGC…
HLA-A	ENST00000443552.5	cdna chromosome:GRCh38:CHR_HSCHR6_MHC_COX_CTG1:29930804:29935426:1 gene:ENSG00000224320.9 gene_biotype:protein_coding transcript_biotype:protein_coding gene_symbol:HLA-A description:major histocompatibility complex, class I, A [Source:HGNC Symbol;Acc:HGNC:4931]	AAGGGGAGAGGAGGGCCTGAAGGATGAGAAGGATAGAGGGAAGGGCTGGAGAAGCAGGAGGCACAACTTTTCCGGATTAAAAACAAAAACAACAACAAAAATCTACACCTCTATTCCCAGAGCAAGCTTACTCTCTGGCACCAAACTCCATGGGGTGATTTTTCTTCTAGAAGAGTCCAGGTGGACAGGGTCCTTCATCCTGGATACTCACGACGCGGACCCAGTTCTCACTCCCATTGGGTGTCGGGTTTCCAGAGAAGCCAATCAGTGTCGTCGCGGTCGCTGTTCTAAAGTCCGCACGCACCCACCGGGACTCAGATTCTCCCCAGACGCCGAGGATGGCCGTCATGGCGCCCCGAACCCTCCTCCTGCTACTCTCGGGGGCCCTGGCCCTGACCC…
HLA-A	ENST00000444289.6	cdna chromosome:GRCh38:CHR_HSCHR6_MHC_APD_CTG1:29934399:29938039:1 gene:ENSG00000229215.9 gene_biotype:protein_coding transcript_biotype:protein_coding gene_symbol:HLA-A description:major histocompatibility complex, class I, A [Source:HGNC Symbol;Acc:HGNC:4931]	CGCTTCGCACAGGAGCAGAGGGGTCAGGGCGAAGTCCCAGGGCCCCAGGCGTGGCTCTCAGGGTCTCAGGCCCCGAAGGCGGTGTATGGATTGGGGAGTCCCAGCCTTGGGGATTCCCCAACTCCGCAGTTTCTTTTCTCCCTCTCCCAACCTACGTAGGGTCCTTCATCCTGGATACTCACGACGCGGACCCAGTTCTCACTCCCATTGGGTGTCGGGTTTCCAGAGAAGCCAATCAGTGTCGTCGCGGTCGCTGTTCTAAAGTCCGCACGCACCCACCGGGACTCAGATTCTCCCCAGACGCCGAGGATGGCCGTCATGGCGCCCCGAACCCTCCTCCTGCTACTCTCGGGGGCCCTGGCCCTGACCCAGACCTGGGCGGGCTCCCACTCCATGAGG…
HLA-A	ENST00000450342.5	cdna chromosome:GRCh38:CHR_HSCHR6_MHC_MANN_CTG1:29931498:29934849:1 gene:ENSG00000231834.10 gene_biotype:protein_coding transcript_biotype:protein_coding gene_symbol:HLA-A description:major histocompatibility complex, class I, A [Source:HGNC Symbol;Acc:HGNC:4931]	CGAGGATGGCCGTCATGGCGCCCCGAACCCTCCTCCTGCTACTCTTGGGGGCCCTGGCCCTGACCCAGACCTGGGCGGGCTCCCACTCCATGAGGTATTTCACCACATCCGTGTCCCGGCCCGGCCGCGGGGAGCCCCGCTTCATCGCCGTGGGCTACGTGGACGACACGCAGTTCGTGCGGTTTGACAGCGACGCCGCGAGCCAGAGGATGGAGCCGCGGGCACCGTGGATAGAGCAGGAGGGGCCGGAGTATTGGGACCTGCAGACACGGAATGTGAAGGCCCAGTCACAGACTGACCGAGCGAACCTGGGGACCCTGCGCGGCTACTACAACCAGAGCGAGGCCGGTTCTCACACCATCCAGATGATGTATGGCTGCGACGTGGGGTCGGACGGGC…
HLA-A	ENST00000453057.5	cdna chromosome:GRCh38:CHR_HSCHR6_MHC_MCF_CTG1:30021043:30024386:1 gene:ENSG00000227715.11 gene_biotype:protein_coding transcript_biotype:protein_coding gene_symbol:HLA-A description:major histocompatibility complex, class I, A [Source:HGNC Symbol;Acc:HGNC:4931]	GGCCGTCATGGCGCCCCGAACCCTCGTCCTGCTACTCTCGGGGGCTCTGGCCCTGACCCAGACCTGGGCGGGCTCTCACTCCATGAGGTATTTCTTCACATCCGTGTCCCGGCCCGGCCGCGGGGAGCCCCGCTTCATCGCAGTGGGCTACGTGGACGACACGCAGTTCGTGCGGTTCGACAGCGACGCCGCGAGCCAGAGGATGGAGCCGCGGGCGCCGTGGATAGAGCAGGAGGGTCCGGAGTATTGGGACGGGGAGACACGGAAAGTGAAGGCCCACTCACAGACTCACCGAGTGGACCTGGGGACCCTGCGCGGCTACTACAACCAGAGCGAGGCCGGTTCTCACACCGTCCAGAGGATGTATGGCTGCGACGTGGGGTCGGACTGGCGCTTCCT…
HLA-A	ENST00000453975.5	cdna chromosome:GRCh38:CHR_HSCHR6_MHC_DBB_CTG1:29932509:29935859:1 gene:ENSG00000235657.9 gene_biotype:protein_coding transcript_biotype:protein_coding gene_symbol:HLA-A description:major histocompatibility complex, class I, A [Source:HGNC Symbol;Acc:HGNC:4931]	CGAGGATGGCCGTCATGGCGCCCCGAACCCTCGTCCTGCTACTCTCGGGGGCTCTGGCCCTGACCCAGACCTGGGCGGGCTCTCACTCCATGAGGTATTTCTTCACATCCGTGTCCCGGCCCGGCCGCGGGGAGCCCCGCTTCATCGCAGTGGGCTACGTGGACGACACGCAGTTCGTGCGGTTCGACAGCGACGCCGCGAGCCAGAGGATGGAGCCGCGGGCGCCGTGGATAGAGCAGGAGGGTCCGGAGTATTGGGACGGGGAGACACGGAAAGTGAAGGCCCACTCACAGACTCACCGAGTGGACCTGGGGACCCTGCGCGGCTACTACAACCAGAGCGAGGCCGGTTCTCACACCGTCCAGAGGATGTATGGCTGCGACGTGGGGTCGGACTGGC…
HLA-A	ENST00000454091.5	cdna chromosome:GRCh38:CHR_HSCHR6_MHC_SSTO_CTG1:29930538:29935179:1 gene:ENSG00000223980.10 gene_biotype:protein_coding transcript_biotype:protein_coding gene_symbol:HLA-A description:major histocompatibility complex, class I, A [Source:HGNC Symbol;Acc:HGNC:4931]	AAGGGGAGAGGAGGGCCTGAAGGATGAGAAGGATGGAGGGAAGGGCTGGAGAAGCAGGAGGCGCAACTTTTCCCGATTAAAAACAAAAACAACAACAACAAAAATCTACACCTCCATTCCCAGAGCAAGCTTACTCTCTGGCACCAAACTCCATGGGGTGATTTTTCTTCTAGAAGAGTCCAGGTGGACAGGGTCCTTCTTCCTGGATACTCACGACGCGGACCCAGTTCTCACTCCCATTGGGTGTCGGGTTTCCAGAGAAGCCAATCAGTGTCGTCGCGGTCGCGGTTCTAAAGTCCGCACGCACCCACCGGGACTCAGATTCTCCCCAGACGCCGAGGATGGCCGTCATGGCGCCCCGAACCCTCCTCCTGCTACTCTTGGGGGCCCTGGCCCTGA…
HLA-A	ENST00000455882.5	cdna chromosome:GRCh38:CHR_HSCHR6_MHC_MCF_CTG1:30021043:30024386:1 gene:ENSG00000227715.11 gene_biotype:protein_coding transcript_biotype:protein_coding gene_symbol:HLA-A description:major histocompatibility complex, class I, A [Source:HGNC Symbol;Acc:HGNC:4931]	GGCCGTCATGGCGCCCCGAACCCTCGTCCTGCTACTCTCGGGGGCTCTGGCCCTGACCCAGACCTGGGCGGGCTCTCACTCCATGAGGTATTTCTTCACATCCGTGTCCCGGCCCGGCCGCGGGGAGCCCCGCTTCATCGCAGTGGGCTACGTGGACGACACGCAGTTCGTGCGGTTCGACAGCGACGCCGCGAGCCAGAGGATGGAGCCGCGGGCGCCGTGGATAGAGCAGGAGGGTCCGGAGTATTGGGACGGGGAGACACGGAAAGTGAAGGCCCACTCACAGACTCACCGAGTGGACCTGGGGACCCTGCGCGGCTACTACAACCAGAGCGAGGCCGGTTCTCACACCGTCCAGAGGATGTATGGCTGCGACGTGGGGTCGGACTGGCGCTTCCT…
HLA-A	ENST00000456012.5	cdna chromosome:GRCh38:CHR_HSCHR6_MHC_MANN_CTG1:29930208:29934849:1 gene:ENSG00000231834.10 gene_biotype:protein_coding transcript_biotype:protein_coding gene_symbol:HLA-A description:major histocompatibility complex, class I, A [Source:HGNC Symbol;Acc:HGNC:4931]	AAGGGGAGAGGAGGGCCTGAAGGATGAGAAGGATGGAGGGAAGGGCTGGAGAAGCAGGAGGCGCAACTTTTCCCGATTAAAAACAAAAACAACAACAACAAAAATCTACACCTCCATTCCCAGAGCAAGCTTACTCTCTGGCACCAAACTCCATGGGGTGATTTTTCTTCTAGAAGAGTCCAGGTGGACAGGGTCCTTCTTCCTGGATACTCACGACGCGGACCCAGTTCTCACTCCCATTGGGTGTCGGGTTTCCAGAGAAGCCAATCAGTGTCGTCGCGGTCGCGGTTCTAAAGTCCGCACGCACCCACCGGGACTCAGATTCTCCCCAGACGCCGAGGATGGCCGTCATGGCGCCCCGAACCCTCCTCCTGCTACTCTTGGGGGCCCTGGCCCTGA…
HLA-A	ENST00000457879.5	cdna chromosome:GRCh38:CHR_HSCHR6_MHC_DBB_CTG1:29931219:29935859:1 gene:ENSG00000235657.9 gene_biotype:protein_coding transcript_biotype:protein_coding gene_symbol:HLA-A description:major histocompatibility complex, class I, A [Source:HGNC Symbol;Acc:HGNC:4931]	AAGGGGACAGGAGGGCCTGAAGGATGAGAAGGACGGAGGGAAGGGCTGGAGAAGCAGGAGGCGCAACTCTTCCCGATTAAAAACAAAAACAACAACAACAAAAATCTACACCTCCATTCCCAGAGCAAGCTTACTCTCTGGCACCAAACTCCATGGGATGATTTTTCTTCTAGAAGAGTCCAGGTGGACAGGGTCCTTCTTCCTGGATACTCACGACGCGGACCCAGTTCTCACTCCCATTGGGTGTCGGGTTTCCAGAGAAGCCAATCAGTGTCGTCGCGGTCGCGGTTCTAAAGTCCGCACGCACCCACCGGGACTCAGATTCTCCCCAGACGCCGAGGATGGCCGTCATGGCGCCCCGAACCCTCGTCCTGCTACTCTCGGGGGCTCTGGCCCTGA…
HLA-A	ENST00000460542.5	cdna chromosome:GRCh38:CHR_HSCHR6_MHC_DBB_CTG1:29932514:29935256:1 gene:ENSG00000235657.9 gene_biotype:protein_coding transcript_biotype:retained_intron gene_symbol:HLA-A description:major histocompatibility complex, class I, A [Source:HGNC Symbol;Acc:HGNC:4931]	ATGGCCGTCATGGCGCCCCGAACCCTCGTCCTGCTACTCTCGGGGGCTCTGGCCCTGACCCAGACCTGGGCGGGCTCTCACTCCATGAGGTATTTCTTCACATCCGTGTCCCGGCCCGGCCGCGGGGAGCCCCGCTTCATCGCAGTGGGCTACGTGGACGACACGCAGTTCGTGCGGTTCGACAGCGACGCCGCGAGCCAGAGGATGGAGCCGCGGGCGCCGTGGATAGAGCAGGAGGGTCCGGAGTATTGGGACGGGGAGACACGGAAAGTGAAGGCCCACTCACAGACTCACCGAGTGGACCTGGGGACCCTGCGCGGCTACTACAACCAGAGCGAGGCCGGTGAGTGACCCCGGCCCGGGGCGCAGGTCACGACCTCTCATCCCCCACGGACGGGC…
HLA-A	ENST00000461903.1	cdna chromosome:GRCh38:6:29942554:29945281:1 gene:ENSG00000206503.13 gene_biotype:protein_coding transcript_biotype:retained_intron gene_symbol:HLA-A description:major histocompatibility complex, class I, A [Source:HGNC Symbol;Acc:HGNC:4931]	ATGGCCGTCATGGCGCCCCGAACCCTCCTCCTGCTACTCTCGGGGGCCCTGGCCCTGACCCAGACCTGGGCGGGCTCCCACTCCATGAGGTATTTCTTCACATCCGTGTCCCGGCCCGGCCGCGGGGAGCCCCGCTTCATCGCCGTGGGCTACGTGGACGACACGCAGTTCGTGCGGTTCGACAGCGACGCCGCGAGCCAGAGGATGGAGCCGCGGGCGCCGTGGATAGAGCAGGAGGGGCCGGAGTATTGGGACCAGGAGACACGGAATGTGAAGGCCCAGTCACAGACTGACCGAGTGGACCTGGGGACCCTGCGCGGCTACTACAACCAGAGCGAGGCCGGTGAGTGACCCCGGCCGGGGGCGCAGGTCAGGACCCCTCATCCCCCACGGACGGGC…
HLA-A	ENST00000461996.5	cdna chromosome:GRCh38:CHR_HSCHR6_MHC_QBL_CTG1:29931920:29934662:1 gene:ENSG00000206505.13 gene_biotype:protein_coding transcript_biotype:retained_intron gene_symbol:HLA-A description:major histocompatibility complex, class I, A [Source:HGNC Symbol;Acc:HGNC:4931]	ATGGCCGTCATGGCGCCCCGAACCCTCGTCCTGCTACTCTCGGGGGCCCTGGCCCTGACCCAGACCTGGGCGGGCTCCCACTCCATGAGGTATTTCTACACCTCCGTGTCCCGGCCCGGCCGCGGGGAGCCCCGCTTCATCGCCGTGGGCTACGTGGACGACACGCAGTTCGTGCGGTTCGACAGCGACGCCGCGAGCCAGAGGATGGAGCCGCGGGCGCCGTGGATAGAGCAGGAGGGGCCGGAGTATTGGGACCGGAACACACGGAATGTGAAGGCCCACTCACAGACTGACCGAGCGAACCTGGGGACCCTGCGCGGCTACTACAACCAGAGCGAGGACGGTGAGTGACCCCGGCCCGGGGCGCAGGTCACGACCCCTCATCCCCCACGGACGGGC…
HLA-A	ENST00000462184.1	cdna chromosome:GRCh38:CHR_HSCHR6_MHC_MANN_CTG1:29931503:29934246:1 gene:ENSG00000231834.10 gene_biotype:protein_coding transcript_biotype:retained_intron gene_symbol:HLA-A description:major histocompatibility complex, class I, A [Source:HGNC Symbol;Acc:HGNC:4931]	ATGGCCGTCATGGCGCCCCGAACCCTCCTCCTGCTACTCTTGGGGGCCCTGGCCCTGACCCAGACCTGGGCGGGCTCCCACTCCATGAGGTATTTCACCACATCCGTGTCCCGGCCCGGCCGCGGGGAGCCCCGCTTCATCGCCGTGGGCTACGTGGACGACACGCAGTTCGTGCGGTTTGACAGCGACGCCGCGAGCCAGAGGATGGAGCCGCGGGCACCGTGGATAGAGCAGGAGGGGCCGGAGTATTGGGACCTGCAGACACGGAATGTGAAGGCCCAGTCACAGACTGACCGAGCGAACCTGGGGACCCTGCGCGGCTACTACAACCAGAGCGAGGCCGGTGAGTGACCCCGGCCCGGGGCGCAGGTCACGACCTCTCATCCCCCACGGACGGGC…
HLA-A	ENST00000462536.5	cdna chromosome:GRCh38:CHR_HSCHR6_MHC_QBL_CTG1:29931918:29935265:1 gene:ENSG00000206505.13 gene_biotype:protein_coding transcript_biotype:retained_intron gene_symbol:HLA-A description:major histocompatibility complex, class I, A [Source:HGNC Symbol;Acc:HGNC:4931]	GGATGGCCGTCATGGCGCCCCGAACCCTCGTCCTGCTACTCTCGGGGGCCCTGGCCCTGACCCAGACCTGGGCGGGCTCCCACTCCATGAGGTATTTCTACACCTCCGTGTCCCGGCCCGGCCGCGGGGAGCCCCGCTTCATCGCCGTGGGCTACGTGGACGACACGCAGTTCGTGCGGTTCGACAGCGACGCCGCGAGCCAGAGGATGGAGCCGCGGGCGCCGTGGATAGAGCAGGAGGGGCCGGAGTATTGGGACCGGAACACACGGAATGTGAAGGCCCACTCACAGACTGACCGAGCGAACCTGGGGACCCTGCGCGGCTACTACAACCAGAGCGAGGACGGTGAGTGACCCCGGCCCGGGGCGCAGGTCACGACCCCTCATCCCCCACGGACGG…
HLA-A	ENST00000462986.1	cdna chromosome:GRCh38:CHR_HSCHR6_MHC_SSTO_CTG1:29931833:29934576:1 gene:ENSG00000223980.10 gene_biotype:protein_coding transcript_biotype:retained_intron gene_symbol:HLA-A description:major histocompatibility complex, class I, A [Source:HGNC Symbol;Acc:HGNC:4931]	ATGGCCGTCATGGCGCCCCGAACCCTCCTCCTGCTACTCTTGGGGGCCCTGGCCCTGACCCAGACCTGGGCGGGCTCCCACTCCATGAGGTATTTCTTCACATCCGTGTCCCGGCCCGGCCGCGGGGAGCCCCGCTTCATCGCCGTGGGCTACGTGGACGACACGCAGTTCGTGCGGTTTGACAGCGACGCCGCGAGCCAGAGGATGGAGCCGCGGGCGCCGTGGATAGAGCAGGAGGGGCCGGAGTATTGGGACCAGGAGACACGGAATGTGAAGGCCCACTCACAGACTGACCGAGAGAGCCTGCGGATCGCGCTCCGCTACTACAACCAGAGCGAGGCCGGTGAGTGACCCCGGCCCGGGGCGCAGGTCACGACCTCTCATCCCCCACGGACGGGC…
HLA-A	ENST00000463148.5	cdna chromosome:GRCh38:CHR_HSCHR6_MHC_SSTO_CTG1:29931827:29935179:1 gene:ENSG00000223980.10 gene_biotype:protein_coding transcript_biotype:retained_intron gene_symbol:HLA-A description:major histocompatibility complex, class I, A [Source:HGNC Symbol;Acc:HGNC:4931]	CCGAGGATGGCCGTCATGGCGCCCCGAACCCTCCTCCTGCTACTCTTGGGGGCCCTGGCCCTGACCCAGACCTGGGCGGGCTCCCACTCCATGAGGTATTTCTTCACATCCGTGTCCCGGCCCGGCCGCGGGGAGCCCCGCTTCATCGCCGTGGGCTACGTGGACGACACGCAGTTCATGATGTATGGCTGCGACGTGGGGCCGGACGGGCGCCTCCTCCGCGGGTACCAGCAGGACGCCTACGACGGCAAGGATTACATCGCCTTGAACGAGGACCTGCGCTCTTGGACCGCGGCGGACATGGCGGCTCAGATCACCCAGCGCAAGTGGGAGGCGGCCCGTGTGGCGGAGCAGTTGAGAGCCTACCTGGAGGGCACGTGCGTGGAGTGGCTCCGCAGA…
HLA-A	ENST00000464610.5	cdna chromosome:GRCh38:CHR_HSCHR6_MHC_APD_CTG1:29934702:29938039:1 gene:ENSG00000229215.9 gene_biotype:protein_coding transcript_biotype:retained_intron gene_symbol:HLA-A description:major histocompatibility complex, class I, A [Source:HGNC Symbol;Acc:HGNC:4931]	CCGAGGATGGCCGTCATGGCGCCCCGAACCCTCCTCCTGCTACTCTCGGGGGCCCTGGCCCTGACCCAGACCTGGGCGGGCTCCCACTCCATGAGGTATTTCTTCACATCCGTGTCCCGGCCCGGCCGCGGGGAGCCCCGCTTCATCGCCGTGGGCTACGTGGACGACACGCAGTTCATAATGTATGGCTGCGACGTGGGGCCGGACGGGCGCTTCCTCCGCGGGTACCGGCAGGACGCCTACGACGGCAAGGATTACATCGCCCTGAACGAGGACCTGCGCTCTTGGACCGCGGCGGACATGGCAGCTCAGATCACCAAGCGCAAGTGGGAGGCGGTCCATGCGGCGGAGCAGCGGAGAGTCTACCTGGAGGGCCGGTGCGTGGACGGGCTCCGCAGA…
HLA-A	ENST00000464713.5	cdna chromosome:GRCh38:CHR_HSCHR6_MHC_SSTO_CTG1:29931831:29935179:1 gene:ENSG00000223980.10 gene_biotype:protein_coding transcript_biotype:retained_intron gene_symbol:HLA-A description:major histocompatibility complex, class I, A [Source:HGNC Symbol;Acc:HGNC:4931]	GGATGGCCGTCATGGCGCCCCGAACCCTCCTCCTGCTACTCTTGGGGGCCCTGGCCCTGACCCAGACCTGGGCGGGCTCCCACTCCATGAGGTATTTCTTCACATCCGTGTCCCGGCCCGGCCGCGGGGAGCCCCGCTTCATCGCCGTGGGCTACGTGGACGACACGCAGTTCGTGCGGTTTGACAGCGACGCCGCGAGCCAGAGGATGGAGCCGCGGGCGCCGTGGATAGAGCAGGAGGGGCCGGAGTATTGGGACCAGGAGACACGGAATGTGAAGGCCCACTCACAGACTGACCGAGAGAGCCTGCGGATCGCGCTCCGCTACTACAACCAGAGCGAGGCCGGTGAGTGACCCCGGCCCGGGGCGCAGGTCACGACCTCTCATCCCCCACGGACGG…
HLA-A	ENST00000465498.1	cdna chromosome:GRCh38:CHR_HSCHR6_MHC_APD_CTG1:29934708:29937436:1 gene:ENSG00000229215.9 gene_biotype:protein_coding transcript_biotype:retained_intron gene_symbol:HLA-A description:major histocompatibility complex, class I, A [Source:HGNC Symbol;Acc:HGNC:4931]	ATGGCCGTCATGGCGCCCCGAACCCTCCTCCTGCTACTCTCGGGGGCCCTGGCCCTGACCCAGACCTGGGCGGGCTCCCACTCCATGAGGTATTTCTTCACATCCGTGTCCCGGCCCGGCCGCGGGGAGCCCCGCTTCATCGCCGTGGGCTACGTGGACGACACGCAGTTCGTGCGGTTCGACAGCGACGCCGCGAGCCAGAAGATGGAGCCGCGGGCGCCGTGGATAGAGCAGGAGGGGCCGGAGTATTGGGACCAGGAGACACGGAATATGAAGGCCCACTCACAGACTGACCGAGCGAACCTGGGGACCCTGCGCGGCTACTACAACCAGAGCGAGGACGGTGAGTGACCCCGGCCCGGGGCGCAGGTCACGACCCCTCATCCCCCACGGACGGGC…
HLA-A	ENST00000468666.5	cdna chromosome:GRCh38:CHR_HSCHR6_MHC_DBB_CTG1:29932508:29935859:1 gene:ENSG00000235657.9 gene_biotype:protein_coding transcript_biotype:retained_intron gene_symbol:HLA-A description:major histocompatibility complex, class I, A [Source:HGNC Symbol;Acc:HGNC:4931]	CCGAGGATGGCCGTCATGGCGCCCCGAACCCTCGTCCTGCTACTCTCGGGGGCTCTGGCCCTGACCCAGACCTGGGCGGGCTCTCACTCCATGAGGTATTTCTTCACATCCGTGTCCCGGCCCGGCCGCGGGGAGCCCCGCTTCATCGCAGTGGGCTACGTGGACGACACGCAGTTCAGGATGTATGGCTGCGACGTGGGGTCGGACTGGCGCTTCCTCCGCGGGTACCACCAGTACGCCTACGACGGCAAGGATTACATCGCCCTGAAAGAGGACCTGCGCTCTTGGACCGCGGCGGACATGGCAGCTCAGACCACCAAGCACAAGTGGGAGGCGGCCCATGTGGCGGAGCAGTTGAGAGCCTACCTGGAGGGCACGTGCGTGGAGTGGCTCCGCAGA…
HLA-A	ENST00000468995.5	cdna chromosome:GRCh38:CHR_HSCHR6_MHC_APD_CTG1:29934708:29937436:1 gene:ENSG00000229215.9 gene_biotype:protein_coding transcript_biotype:retained_intron gene_symbol:HLA-A description:major histocompatibility complex, class I, A [Source:HGNC Symbol;Acc:HGNC:4931]	ATGGCCGTCATGGCGCCCCGAACCCTCCTCCTGCTACTCTCGGGGGCCCTGGCCCTGACCCAGACCTGGGCGGGCTCCCACTCCATGAGGTATTTCTTCACATCCGTGTCCCGGCCCGGCCGCGGGGAGCCCCGCTTCATCGCCGTGGGCTACGTGGACGACACGCAGTTCGTGCGGTTCGACAGCGACGCCGCGAGCCAGAAGATGGAGCCGCGGGCGCCGTGGATAGAGCAGGAGGGGCCGGAGTATTGGGACCAGGAGACACGGAATATGAAGGCCCACTCACAGACTGACCGAGCGAACCTGGGGACCCTGCGCGGCTACTACAACCAGAGCGAGGACGGTGAGTGACCCCGGCCCGGGGCGCAGGTCACGACCCCTCATCCCCCACGGACGGGC…
HLA-A	ENST00000470534.1	cdna chromosome:GRCh38:CHR_HSCHR6_MHC_DBB_CTG1:29932514:29935256:1 gene:ENSG00000235657.9 gene_biotype:protein_coding transcript_biotype:retained_intron gene_symbol:HLA-A description:major histocompatibility complex, class I, A [Source:HGNC Symbol;Acc:HGNC:4931]	ATGGCCGTCATGGCGCCCCGAACCCTCGTCCTGCTACTCTCGGGGGCTCTGGCCCTGACCCAGACCTGGGCGGGCTCTCACTCCATGAGGTATTTCTTCACATCCGTGTCCCGGCCCGGCCGCGGGGAGCCCCGCTTCATCGCAGTGGGCTACGTGGACGACACGCAGTTCGTGCGGTTCGACAGCGACGCCGCGAGCCAGAGGATGGAGCCGCGGGCGCCGTGGATAGAGCAGGAGGGTCCGGAGTATTGGGACGGGGAGACACGGAAAGTGAAGGCCCACTCACAGACTCACCGAGTGGACCTGGGGACCCTGCGCGGCTACTACAACCAGAGCGAGGCCGGTGAGTGACCCCGGCCCGGGGCGCAGGTCACGACCTCTCATCCCCCACGGACGGGC…
HLA-A	ENST00000470780.5	cdna chromosome:GRCh38:CHR_HSCHR6_MHC_MANN_CTG1:29931194:29934849:1 gene:ENSG00000231834.10 gene_biotype:protein_coding transcript_biotype:nonsense_mediated_decay gene_symbol:HLA-A description:major histocompatibility complex, class I, A [Source:HGNC Symbol;Acc:HGNC:4931]	AGCTTGGCACAGGAGCAGAGGGGTCAGGGCGAAGTCCCAGGGCCCCAGGCGTGGCTCTCAGGGTCTCAGGCCCCGAAGGCGGTGTATGGATTGGGGAGTCCCAGCCTTGGGGATTCCCCAACTCCGCAGTTTCTTTTCTCCCTCTGCCAACCTATGTAGGGTCCTTCTTCCTGGATACTCACGACGCGGACCCAGTTCTCACTCCCATTGGGTGTCGGGTTTCCAGAGAAGCCAATCAGTGTCGTCGCGGTCGCGGTTCTAAAGTCCGCACGCACCCACCGGGACTCAGATTCTCCCCAGACGCCGAGGATGGCCGTCATGGCGCCCCGAACCCTCCTCCTGCTACTCTTGGGGGCCCTGGCCCTGACCCAGACCTGGGCGGGCTCCCACTCCATGAGG…
HLA-A	ENST00000471291.5	cdna chromosome:GRCh38:CHR_HSCHR6_MHC_MCF_CTG1:30021043:30024386:1 gene:ENSG00000227715.11 gene_biotype:protein_coding transcript_biotype:retained_intron gene_symbol:HLA-A description:major histocompatibility complex, class I, A [Source:HGNC Symbol;Acc:HGNC:4931]	GGCCGTCATGGCGCCCCGAACCCTCGTCCTGCTACTCTCGGGGGCTCTGGCCCTGACCCAGACCTGGGCGGGCTCTCACTCCATGAGGTATTTCTTCACATCCGTGTCCCGGCCCGGCCGCGGGGAGCCCCGCTTCATCGCAGTGGGCTACGTGGACGACACGCAGTTCGTGCGGTTCGACAGCGACGCCGCGAGCCAGAGGATGGAGCCGCGGGCGCCGTGGATAGAGCAGGAGGGTCCGGAGTATTGGGACGGGGAGACACGGAAAGTGAAGGCCCACTCACAGACTCACCGAGTGGACCTGGGGACCCTGCGCGGCTACTACAACCAGAGCGAGGCCGGTGAGTGACCCCGGCCCGGGGCGCAGGTCACGACCTCTCATCCCCCACGGACGGGCCA…
HLA-A	ENST00000473059.5	cdna chromosome:GRCh38:CHR_HSCHR6_MHC_MANN_CTG1:29931501:29934849:1 gene:ENSG00000231834.10 gene_biotype:protein_coding transcript_biotype:retained_intron gene_symbol:HLA-A description:major histocompatibility complex, class I, A [Source:HGNC Symbol;Acc:HGNC:4931]	GGATGGCCGTCATGGCGCCCCGAACCCTCCTCCTGCTACTCTTGGGGGCCCTGGCCCTGACCCAGACCTGGGCGGGCTCCCACTCCATGAGGTATTTCACCACATCCGTGTCCCGGCCCGGCCGCGGGGAGCCCCGCTTCATCGCCGTGGGCTACGTGGACGACACGCAGTTCGTGCGGTTTGACAGCGACGCCGCGAGCCAGAGGATGGAGCCGCGGGCACCGTGGATAGAGCAGGAGGGGCCGGAGTATTGGGACCTGCAGACACGGAATGTGAAGGCCCAGTCACAGACTGACCGAGCGAACCTGGGGACCCTGCGCGGCTACTACAACCAGAGCGAGGCCGGTGAGTGACCCCGGCCCGGGGCGCAGGTCACGACCTCTCATCCCCCACGGACGG…
HLA-A	ENST00000476132.5	cdna chromosome:GRCh38:CHR_HSCHR6_MHC_MCF_CTG1:30021043:30023783:1 gene:ENSG00000227715.11 gene_biotype:protein_coding transcript_biotype:retained_intron gene_symbol:HLA-A description:major histocompatibility complex, class I, A [Source:HGNC Symbol;Acc:HGNC:4931]	GGCCGTCATGGCGCCCCGAACCCTCGTCCTGCTACTCTCGGGGGCTCTGGCCCTGACCCAGACCTGGGCGGGCTCTCACTCCATGAGGTATTTCTTCACATCCGTGTCCCGGCCCGGCCGCGGGGAGCCCCGCTTCATCGCAGTGGGCTACGTGGACGACACGCAGTTCGTGCGGTTCGACAGCGACGCCGCGAGCCAGAGGATGGAGCCGCGGGCGCCGTGGATAGAGCAGGAGGGTCCGGAGTATTGGGACGGGGAGACACGGAAAGTGAAGGCCCACTCACAGACTCACCGAGTGGACCTGGGGACCCTGCGCGGCTACTACAACCAGAGCGAGGCCGGTGAGTGACCCCGGCCCGGGGCGCAGGTCACGACCTCTCATCCCCCACGGACGGGCCA…
HLA-A	ENST00000478186.1	cdna chromosome:GRCh38:CHR_HSCHR6_MHC_MCF_CTG1:30021043:30024386:1 gene:ENSG00000227715.11 gene_biotype:protein_coding transcript_biotype:retained_intron gene_symbol:HLA-A description:major histocompatibility complex, class I, A [Source:HGNC Symbol;Acc:HGNC:4931]	GGCCGTCATGGCGCCCCGAACCCTCGTCCTGCTACTCTCGGGGGCTCTGGCCCTGACCCAGACCTGGGCGGGCTCTCACTCCATGAGGTATTTCTTCACATCCGTGTCCCGGCCCGGCCGCGGGGAGCCCCGCTTCATCGCAGTGGGCTACGTGGACGACACGCAGTTCAGGATGTATGGCTGCGACGTGGGGTCGGACTGGCGCTTCCTCCGCGGGTACCACCAGTACGCCTACGACGGCAAGGATTACATCGCCCTGAAAGAGGACCTGCGCTCTTGGACCGCGGCGGACATGGCAGCTCAGACCACCAAGCACAAGTGGGAGGCGGCCCATGTGGCGGAGCAGTTGAGAGCCTACCTGGAGGGCACGTGCGTGGAGTGGCTCCGCAGATACCTGGA…
HLA-A	ENST00000478258.5	cdna chromosome:GRCh38:CHR_HSCHR6_MHC_SSTO_CTG1:29931833:29934576:1 gene:ENSG00000223980.10 gene_biotype:protein_coding transcript_biotype:retained_intron gene_symbol:HLA-A description:major histocompatibility complex, class I, A [Source:HGNC Symbol;Acc:HGNC:4931]	ATGGCCGTCATGGCGCCCCGAACCCTCCTCCTGCTACTCTTGGGGGCCCTGGCCCTGACCCAGACCTGGGCGGGCTCCCACTCCATGAGGTATTTCTTCACATCCGTGTCCCGGCCCGGCCGCGGGGAGCCCCGCTTCATCGCCGTGGGCTACGTGGACGACACGCAGTTCGTGCGGTTTGACAGCGACGCCGCGAGCCAGAGGATGGAGCCGCGGGCGCCGTGGATAGAGCAGGAGGGGCCGGAGTATTGGGACCAGGAGACACGGAATGTGAAGGCCCACTCACAGACTGACCGAGAGAGCCTGCGGATCGCGCTCCGCTACTACAACCAGAGCGAGGCCGGTGAGTGACCCCGGCCCGGGGCGCAGGTCACGACCTCTCATCCCCCACGGACGGGC…
HLA-A	ENST00000478740.5	cdna chromosome:GRCh38:CHR_HSCHR6_MHC_QBL_CTG1:29931914:29935265:1 gene:ENSG00000206505.13 gene_biotype:protein_coding transcript_biotype:retained_intron gene_symbol:HLA-A description:major histocompatibility complex, class I, A [Source:HGNC Symbol;Acc:HGNC:4931]	CCGAGGATGGCCGTCATGGCGCCCCGAACCCTCGTCCTGCTACTCTCGGGGGCCCTGGCCCTGACCCAGACCTGGGCGGGCTCCCACTCCATGAGGTATTTCTACACCTCCGTGTCCCGGCCCGGCCGCGGGGAGCCCCGCTTCATCGCCGTGGGCTACGTGGACGACACGCAGTTCAGGATGTATGGCTGCGACGTGGGGCCGGACGGGCGCTTCCTCCGCGGGTACCAGCAGGACGCTTACGACGGCAAGGATTACATCGCCCTGAACGAGGACCTGCGCTCTTGGACCGCGGCGGACATGGCGGCTCAGATCACCCAGCGCAAGTGGGAGACGGCCCATGAGGCGGAGCAGTGGAGAGCCTACCTGGAGGGCCGGTGCGTGGAGTGGCTCCGCAGA…
HLA-A	ENST00000479320.5	cdna chromosome:GRCh38:6:29942554:29945281:1 gene:ENSG00000206503.13 gene_biotype:protein_coding transcript_biotype:retained_intron gene_symbol:HLA-A description:major histocompatibility complex, class I, A [Source:HGNC Symbol;Acc:HGNC:4931]	ATGGCCGTCATGGCGCCCCGAACCCTCCTCCTGCTACTCTCGGGGGCCCTGGCCCTGACCCAGACCTGGGCGGGCTCCCACTCCATGAGGTATTTCTTCACATCCGTGTCCCGGCCCGGCCGCGGGGAGCCCCGCTTCATCGCCGTGGGCTACGTGGACGACACGCAGTTCGTGCGGTTCGACAGCGACGCCGCGAGCCAGAGGATGGAGCCGCGGGCGCCGTGGATAGAGCAGGAGGGGCCGGAGTATTGGGACCAGGAGACACGGAATGTGAAGGCCCAGTCACAGACTGACCGAGTGGACCTGGGGACCCTGCGCGGCTACTACAACCAGAGCGAGGCCGGTGAGTGACCCCGGCCGGGGGCGCAGGTCAGGACCCCTCATCCCCCACGGACGGGC…
HLA-A	ENST00000479494.5	cdna chromosome:GRCh38:CHR_HSCHR6_MHC_MCF_CTG1:30021043:30023783:1 gene:ENSG00000227715.11 gene_biotype:protein_coding transcript_biotype:retained_intron gene_symbol:HLA-A description:major histocompatibility complex, class I, A [Source:HGNC Symbol;Acc:HGNC:4931]	GGCCGTCATGGCGCCCCGAACCCTCGTCCTGCTACTCTCGGGGGCTCTGGCCCTGACCCAGACCTGGGCGGGCTCTCACTCCATGAGGTATTTCTTCACATCCGTGTCCCGGCCCGGCCGCGGGGAGCCCCGCTTCATCGCAGTGGGCTACGTGGACGACACGCAGTTCGTGCGGTTCGACAGCGACGCCGCGAGCCAGAGGATGGAGCCGCGGGCGCCGTGGATAGAGCAGGAGGGTCCGGAGTATTGGGACGGGGAGACACGGAAAGTGAAGGCCCACTCACAGACTCACCGAGTGGACCTGGGGACCCTGCGCGGCTACTACAACCAGAGCGAGGCCGGTGAGTGACCCCGGCCCGGGGCGCAGGTCACGACCTCTCATCCCCCACGGACGGGCCA…
HLA-A	ENST00000479675.5	cdna chromosome:GRCh38:CHR_HSCHR6_MHC_COX_CTG1:29932095:29934823:1 gene:ENSG00000224320.9 gene_biotype:protein_coding transcript_biotype:retained_intron gene_symbol:HLA-A description:major histocompatibility complex, class I, A [Source:HGNC Symbol;Acc:HGNC:4931]	ATGGCCGTCATGGCGCCCCGAACCCTCCTCCTGCTACTCTCGGGGGCCCTGGCCCTGACCCAGACCTGGGCGGGCTCCCACTCCATGAGGTATTTCTTCACATCCGTGTCCCGGCCCGGCCGCGGGGAGCCCCGCTTCATCGCCGTGGGCTACGTGGACGACACGCAGTTCGTGCGGTTCGACAGCGACGCCGCGAGCCAGAAGATGGAGCCGCGGGCGCCGTGGATAGAGCAGGAGGGGCCGGAGTATTGGGACCAGGAGACACGGAATATGAAGGCCCACTCACAGACTGACCGAGCGAACCTGGGGACCCTGCGCGGCTACTACAACCAGAGCGAGGACGGTGAGTGACCCCGGCCCGGGGCGCAGGTCACGACCCCTCATCCCCCACGGACGGGC…
HLA-A	ENST00000479969.1	cdna chromosome:GRCh38:CHR_HSCHR6_MHC_COX_CTG1:29932095:29934823:1 gene:ENSG00000224320.9 gene_biotype:protein_coding transcript_biotype:retained_intron gene_symbol:HLA-A description:major histocompatibility complex, class I, A [Source:HGNC Symbol;Acc:HGNC:4931]	ATGGCCGTCATGGCGCCCCGAACCCTCCTCCTGCTACTCTCGGGGGCCCTGGCCCTGACCCAGACCTGGGCGGGCTCCCACTCCATGAGGTATTTCTTCACATCCGTGTCCCGGCCCGGCCGCGGGGAGCCCCGCTTCATCGCCGTGGGCTACGTGGACGACACGCAGTTCGTGCGGTTCGACAGCGACGCCGCGAGCCAGAAGATGGAGCCGCGGGCGCCGTGGATAGAGCAGGAGGGGCCGGAGTATTGGGACCAGGAGACACGGAATATGAAGGCCCACTCACAGACTGACCGAGCGAACCTGGGGACCCTGCGCGGCTACTACAACCAGAGCGAGGACGGTGAGTGACCCCGGCCCGGGGCGCAGGTCACGACCCCTCATCCCCCACGGACGGGC…
HLA-A	ENST00000481018.5	cdna chromosome:GRCh38:CHR_HSCHR6_MHC_MANN_CTG1:29931503:29934246:1 gene:ENSG00000231834.10 gene_biotype:protein_coding transcript_biotype:retained_intron gene_symbol:HLA-A description:major histocompatibility complex, class I, A [Source:HGNC Symbol;Acc:HGNC:4931]	ATGGCCGTCATGGCGCCCCGAACCCTCCTCCTGCTACTCTTGGGGGCCCTGGCCCTGACCCAGACCTGGGCGGGCTCCCACTCCATGAGGTATTTCACCACATCCGTGTCCCGGCCCGGCCGCGGGGAGCCCCGCTTCATCGCCGTGGGCTACGTGGACGACACGCAGTTCGTGCGGTTTGACAGCGACGCCGCGAGCCAGAGGATGGAGCCGCGGGCACCGTGGATAGAGCAGGAGGGGCCGGAGTATTGGGACCTGCAGACACGGAATGTGAAGGCCCAGTCACAGACTGACCGAGCGAACCTGGGGACCCTGCGCGGCTACTACAACCAGAGCGAGGCCGGTGAGTGACCCCGGCCCGGGGCGCAGGTCACGACCTCTCATCCCCCACGGACGGGC…
HLA-A	ENST00000484494.5	cdna chromosome:GRCh38:CHR_HSCHR6_MHC_COX_CTG1:29932089:29935426:1 gene:ENSG00000224320.9 gene_biotype:protein_coding transcript_biotype:retained_intron gene_symbol:HLA-A description:major histocompatibility complex, class I, A [Source:HGNC Symbol;Acc:HGNC:4931]	CCGAGGATGGCCGTCATGGCGCCCCGAACCCTCCTCCTGCTACTCTCGGGGGCCCTGGCCCTGACCCAGACCTGGGCGGGCTCCCACTCCATGAGGTATTTCTTCACATCCGTGTCCCGGCCCGGCCGCGGGGAGCCCCGCTTCATCGCCGTGGGCTACGTGGACGACACGCAGTTCATAATGTATGGCTGCGACGTGGGGCCGGACGGGCGCTTCCTCCGCGGGTACCGGCAGGACGCCTACGACGGCAAGGATTACATCGCCCTGAACGAGGACCTGCGCTCTTGGACCGCGGCGGACATGGCAGCTCAGATCACCAAGCGCAAGTGGGAGGCGGTCCATGCGGCGGAGCAGCGGAGAGTCTACCTGGAGGGCCGGTGCGTGGACGGGCTCCGCAGA…
HLA-A	ENST00000485166.5	cdna chromosome:GRCh38:CHR_HSCHR6_MHC_APD_CTG1:29934706:29938039:1 gene:ENSG00000229215.9 gene_biotype:protein_coding transcript_biotype:retained_intron gene_symbol:HLA-A description:major histocompatibility complex, class I, A [Source:HGNC Symbol;Acc:HGNC:4931]	GGATGGCCGTCATGGCGCCCCGAACCCTCCTCCTGCTACTCTCGGGGGCCCTGGCCCTGACCCAGACCTGGGCGGGCTCCCACTCCATGAGGTATTTCTTCACATCCGTGTCCCGGCCCGGCCGCGGGGAGCCCCGCTTCATCGCCGTGGGCTACGTGGACGACACGCAGTTCGTGCGGTTCGACAGCGACGCCGCGAGCCAGAAGATGGAGCCGCGGGCGCCGTGGATAGAGCAGGAGGGGCCGGAGTATTGGGACCAGGAGACACGGAATATGAAGGCCCACTCACAGACTGACCGAGCGAACCTGGGGACCCTGCGCGGCTACTACAACCAGAGCGAGGACGGTGAGTGACCCCGGCCCGGGGCGCAGGTCACGACCCCTCATCCCCCACGGACGG…
HLA-A	ENST00000487534.5	cdna chromosome:GRCh38:CHR_HSCHR6_MHC_DBB_CTG1:29932512:29935859:1 gene:ENSG00000235657.9 gene_biotype:protein_coding transcript_biotype:retained_intron gene_symbol:HLA-A description:major histocompatibility complex, class I, A [Source:HGNC Symbol;Acc:HGNC:4931]	GGATGGCCGTCATGGCGCCCCGAACCCTCGTCCTGCTACTCTCGGGGGCTCTGGCCCTGACCCAGACCTGGGCGGGCTCTCACTCCATGAGGTATTTCTTCACATCCGTGTCCCGGCCCGGCCGCGGGGAGCCCCGCTTCATCGCAGTGGGCTACGTGGACGACACGCAGTTCGTGCGGTTCGACAGCGACGCCGCGAGCCAGAGGATGGAGCCGCGGGCGCCGTGGATAGAGCAGGAGGGTCCGGAGTATTGGGACGGGGAGACACGGAAAGTGAAGGCCCACTCACAGACTCACCGAGTGGACCTGGGGACCCTGCGCGGCTACTACAACCAGAGCGAGGCCGGTGAGTGACCCCGGCCCGGGGCGCAGGTCACGACCTCTCATCCCCCACGGACGG…
HLA-A	ENST00000488889.5	cdna chromosome:GRCh38:CHR_HSCHR6_MHC_SSTO_CTG1:29931524:29935179:1 gene:ENSG00000223980.10 gene_biotype:protein_coding transcript_biotype:processed_transcript gene_symbol:HLA-A description:major histocompatibility complex, class I, A [Source:HGNC Symbol;Acc:HGNC:4931]	CGCTTGGCACAGGAGCAGAGGGGTCAGGGCGAAGTCCCAGGGCCCCAGGCGTGGCTCTCAGGGTCTCAGGCCCCGAAGGCGGTGTATGGATTGGGGAGTCCCAGCCTTGGGGATTCCCCAACTCCGCAGTTTCTTTTCTCCCTCTGCCAACCTATGTAGGGTCCTTCTTCCTGGATACTCACGACGCGGACCCAGTTCTCACTCCCATTGGGTGTCGGGTTTCCAGAGAAGCCAATCAGTGTCGTCGCGGTCGCGGTTCTAAAGTCCGCACGCACCCACCGGGACTCAGATTCTCCCCAGACGCCGAGGATGGCCGTCATGGCGCCCCGAACCCTCCTCCTGCTACTCTTGGGGGCCCTGGCCCTGACCCAGACCTGGGCGGGCTCCCACTCCATGAGG…
HLA-A	ENST00000490454.5	cdna chromosome:GRCh38:CHR_HSCHR6_MHC_COX_CTG1:29932093:29935426:1 gene:ENSG00000224320.9 gene_biotype:protein_coding transcript_biotype:retained_intron gene_symbol:HLA-A description:major histocompatibility complex, class I, A [Source:HGNC Symbol;Acc:HGNC:4931]	GGATGGCCGTCATGGCGCCCCGAACCCTCCTCCTGCTACTCTCGGGGGCCCTGGCCCTGACCCAGACCTGGGCGGGCTCCCACTCCATGAGGTATTTCTTCACATCCGTGTCCCGGCCCGGCCGCGGGGAGCCCCGCTTCATCGCCGTGGGCTACGTGGACGACACGCAGTTCGTGCGGTTCGACAGCGACGCCGCGAGCCAGAAGATGGAGCCGCGGGCGCCGTGGATAGAGCAGGAGGGGCCGGAGTATTGGGACCAGGAGACACGGAATATGAAGGCCCACTCACAGACTGACCGAGCGAACCTGGGGACCCTGCGCGGCTACTACAACCAGAGCGAGGACGGTGAGTGACCCCGGCCCGGGGCGCAGGTCACGACCCCTCATCCCCCACGGACGG…
HLA-A	ENST00000492107.1	cdna chromosome:GRCh38:CHR_HSCHR6_MHC_QBL_CTG1:29931920:29934662:1 gene:ENSG00000206505.13 gene_biotype:protein_coding transcript_biotype:retained_intron gene_symbol:HLA-A description:major histocompatibility complex, class I, A [Source:HGNC Symbol;Acc:HGNC:4931]	ATGGCCGTCATGGCGCCCCGAACCCTCGTCCTGCTACTCTCGGGGGCCCTGGCCCTGACCCAGACCTGGGCGGGCTCCCACTCCATGAGGTATTTCTACACCTCCGTGTCCCGGCCCGGCCGCGGGGAGCCCCGCTTCATCGCCGTGGGCTACGTGGACGACACGCAGTTCGTGCGGTTCGACAGCGACGCCGCGAGCCAGAGGATGGAGCCGCGGGCGCCGTGGATAGAGCAGGAGGGGCCGGAGTATTGGGACCGGAACACACGGAATGTGAAGGCCCACTCACAGACTGACCGAGCGAACCTGGGGACCCTGCGCGGCTACTACAACCAGAGCGAGGACGGTGAGTGACCCCGGCCCGGGGCGCAGGTCACGACCCCTCATCCCCCACGGACGGGC…
HLA-A	ENST00000492759.5	cdna chromosome:GRCh38:CHR_HSCHR6_MHC_MANN_CTG1:29931497:29934849:1 gene:ENSG00000231834.10 gene_biotype:protein_coding transcript_biotype:retained_intron gene_symbol:HLA-A description:major histocompatibility complex, class I, A [Source:HGNC Symbol;Acc:HGNC:4931]	CCGAGGATGGCCGTCATGGCGCCCCGAACCCTCCTCCTGCTACTCTTGGGGGCCCTGGCCCTGACCCAGACCTGGGCGGGCTCCCACTCCATGAGGTATTTCACCACATCCGTGTCCCGGCCCGGCCGCGGGGAGCCCCGCTTCATCGCCGTGGGCTACGTGGACGACACGCAGTTCATGATGTATGGCTGCGACGTGGGGTCGGACGGGCGCTTCCTCCGCGGGTACCGGCAGGACGCCTACGACGGCAAGGATTACATCGCCTTGAACGAGGACCTGCGCTCTTGGACCGCGGCGGACATGGCGGCTCAGATCACCCAGCGCAAGTGGGAGGCGGCCCGTGTGGCGGAGCAGTTGAGAGCCTACCTGGAGGGCACGTGCGTGGAGTGGCTCCGCAGA…
HLA-A	ENST00000495183.5	cdna chromosome:GRCh38:6:29942552:29945884:1 gene:ENSG00000206503.13 gene_biotype:protein_coding transcript_biotype:retained_intron gene_symbol:HLA-A description:major histocompatibility complex, class I, A [Source:HGNC Symbol;Acc:HGNC:4931]	GGATGGCCGTCATGGCGCCCCGAACCCTCCTCCTGCTACTCTCGGGGGCCCTGGCCCTGACCCAGACCTGGGCGGGCTCCCACTCCATGAGGTATTTCTTCACATCCGTGTCCCGGCCCGGCCGCGGGGAGCCCCGCTTCATCGCCGTGGGCTACGTGGACGACACGCAGTTCGTGCGGTTCGACAGCGACGCCGCGAGCCAGAGGATGGAGCCGCGGGCGCCGTGGATAGAGCAGGAGGGGCCGGAGTATTGGGACCAGGAGACACGGAATGTGAAGGCCCAGTCACAGACTGACCGAGTGGACCTGGGGACCCTGCGCGGCTACTACAACCAGAGCGAGGCCGGTGAGTGACCCCGGCCGGGGGCGCAGGTCAGGACCCCTCATCCCCCACGGACGG…
HLA-A	ENST00000496081.5	cdna chromosome:GRCh38:6:29942548:29945884:1 gene:ENSG00000206503.13 gene_biotype:protein_coding transcript_biotype:retained_intron gene_symbol:HLA-A description:major histocompatibility complex, class I, A [Source:HGNC Symbol;Acc:HGNC:4931]	CCGAGGATGGCCGTCATGGCGCCCCGAACCCTCCTCCTGCTACTCTCGGGGGCCCTGGCCCTGACCCAGACCTGGGCGGGCTCCCACTCCATGAGGTATTTCTTCACATCCGTGTCCCGGCCCGGCCGCGGGGAGCCCCGCTTCATCGCCGTGGGCTACGTGGACGACACGCAGTTCATAATGTATGGCTGCGACGTGGGGTCGGACGGGCGCTTCCTCCGCGGGTACCGGCAGGACGCCTACGACGGCAAGGATTACATCGCCCTGAACGAGGACCTGCGCTCTTGGACCGCGGCGGACATGGCGGCTCAGATCACCAAGCGCAAGTGGGAGGCGGCCCATGAGGCGGAGCAGTTGAGAGCCTACCTGGATGGCACGTGCGTGGAGTGGCTCCGCAGA…
HLA-A	ENST00000547271.2	cdna chromosome:GRCh38:CHR_HSCHR6_MHC_DBB_CTG1:29932430:29935859:1 gene:ENSG00000235657.9 gene_biotype:protein_coding transcript_biotype:protein_coding gene_symbol:HLA-A description:major histocompatibility complex, class I, A [Source:HGNC Symbol;Acc:HGNC:4931]	GAGAAGCCAATCAGTGTCGTCGCGGTCGCGGTTCTAAAGTCCGCACGCACCCACCGGGACTCAGATTCTCCCCAGACGCCGAGGATGGCCGTCATGGCGCCCCGAACCCTCGTCCTGCTACTCTCGGGGGCTCTGGCCCTGACCCAGACCTGGGCGGGCTCTCACTCCATGAGGTATTTCTTCACATCCGTGTCCCGGCCCGGCCGCGGGGAGCCCCGCTTCATCGCAGTGGGCTACGTGGACGACACGCAGTTCGTGCGGTTCGACAGCGACGCCGCGAGCCAGAGGATGGAGCCGCGGGCGCCGTGGATAGAGCAGGAGGGTCCGGAGTATTGGGACGGGGAGACACGGAAAGTGAAGGCCCACTCACAGACTCACCGAGTGGACCTGGGGACCCTG…
HLA-A	ENST00000549224.3	cdna chromosome:GRCh38:CHR_HSCHR6_MHC_QBL_CTG1:29931836:29935265:1 gene:ENSG00000206505.13 gene_biotype:protein_coding transcript_biotype:protein_coding gene_symbol:HLA-A description:major histocompatibility complex, class I, A [Source:HGNC Symbol;Acc:HGNC:4931]	GAGAAGCCAATCAGTGTCGTCGCGGTCGCGGTTCTAAAGTCCGCACGCACCCACCGGGACTCAGATTCTCCCCAGACGCCGAGGATGGCCGTCATGGCGCCCCGAACCCTCGTCCTGCTACTCTCGGGGGCCCTGGCCCTGACCCAGACCTGGGCGGGCTCCCACTCCATGAGGTATTTCTACACCTCCGTGTCCCGGCCCGGCCGCGGGGAGCCCCGCTTCATCGCCGTGGGCTACGTGGACGACACGCAGTTCGTGCGGTTCGACAGCGACGCCGCGAGCCAGAGGATGGAGCCGCGGGCGCCGTGGATAGAGCAGGAGGGGCCGGAGTATTGGGACCGGAACACACGGAATGTGAAGGCCCACTCACAGACTGACCGAGCGAACCTGGGGACCCTG…
HLA-A	ENST00000549869.5	cdna chromosome:GRCh38:CHR_HSCHR6_MHC_COX_CTG1:29932011:29935426:1 gene:ENSG00000224320.9 gene_biotype:protein_coding transcript_biotype:protein_coding gene_symbol:HLA-A description:major histocompatibility complex, class I, A [Source:HGNC Symbol;Acc:HGNC:4931]	GAGAAGCCAATCAGTGTCGTCGCGGTCGCTGTTCTAAAGTCCGCACGCACCCACCGGGACTCAGATTCTCCCCAGACGCCGAGGATGGCCGTCATGGCGCCCCGAACCCTCCTCCTGCTACTCTCGGGGGCCCTGGCCCTGACCCAGACCTGGGCGGGCTCCCACTCCATGAGGTATTTCTTCACATCCGTGTCCCGGCCCGGCCGCGGGGAGCCCCGCTTCATCGCCGTGGGCTACGTGGACGACACGCAGTTCGTGCGGTTCGACAGCGACGCCGCGAGCCAGAAGATGGAGCCGCGGGCGCCGTGGATAGAGCAGGAGGGGCCGGAGTATTGGGACCAGGAGACACGGAATATGAAGGCCCACTCACAGACTGACCGAGCGAACCTGGGGACCCTG…
HLA-A	ENST00000550728.2	cdna chromosome:GRCh38:CHR_HSCHR6_MHC_MANN_CTG1:29931419:29934849:1 gene:ENSG00000231834.10 gene_biotype:protein_coding transcript_biotype:protein_coding gene_symbol:HLA-A description:major histocompatibility complex, class I, A [Source:HGNC Symbol;Acc:HGNC:4931]	GAGAAGCCAATCAGTGTCGTCGCGGTCGCGGTTCTAAAGTCCGCACGCACCCACCGGGACTCAGATTCTCCCCAGACGCCGAGGATGGCCGTCATGGCGCCCCGAACCCTCCTCCTGCTACTCTTGGGGGCCCTGGCCCTGACCCAGACCTGGGCGGGCTCCCACTCCATGAGGTATTTCACCACATCCGTGTCCCGGCCCGGCCGCGGGGAGCCCCGCTTCATCGCCGTGGGCTACGTGGACGACACGCAGTTCGTGCGGTTTGACAGCGACGCCGCGAGCCAGAGGATGGAGCCGCGGGCACCGTGGATAGAGCAGGAGGGGCCGGAGTATTGGGACCTGCAGACACGGAATGTGAAGGCCCAGTCACAGACTGACCGAGCGAACCTGGGGACCCTG…
HLA-A	ENST00000551120.4	cdna chromosome:GRCh38:CHR_HSCHR6_MHC_APD_CTG1:29934708:29941765:1 gene:ENSG00000229215.9 gene_biotype:protein_coding transcript_biotype:protein_coding gene_symbol:HLA-A description:major histocompatibility complex, class I, A [Source:HGNC Symbol;Acc:HGNC:4931]	ATGGCCGTCATGGCGCCCCGAACCCTCCTCCTGCTACTCTCGGGGGCCCTGGCCCTGACCCAGACCTGGGCGGGCTCCCACTCCATGAGGTATTTCTTCACATCCGTGTCCCGGCCCGGCCGCGGGGAGCCCCGCTTCATCGCCGTGGGCTACGTGGACGACACGCAGTTCGTGCGGTTCGACAGCGACGCCGCGAGCCAGAAGATGGAGCCGCGGGCGCCGTGGATAGAGCAGGAGGGGCCGGAGTATTGGGACCAGGAGACACGGAATATGAAGGCCCACTCACAGACTGACCGAGCGAACCTGGGGACCCTGCGCGGCTACTACAACCAGAGCGAGGACGGTTCTCACACCATCCAGATAATGTATGGCTGCGACGTGGGGCCGGACGGGCGCTTC…
HLA-A	ENST00000552193.3	cdna chromosome:GRCh38:CHR_HSCHR6_MHC_APD_CTG1:29934624:29938039:1 gene:ENSG00000229215.9 gene_biotype:protein_coding transcript_biotype:protein_coding gene_symbol:HLA-A description:major histocompatibility complex, class I, A [Source:HGNC Symbol;Acc:HGNC:4931]	GAGAAGCCAATCAGTGTCGTCGCGGTCGCTGTTCTAAAGTCCGCACGCACCCACCGGGACTCAGATTCTCCCCAGACGCCGAGGATGGCCGTCATGGCGCCCCGAACCCTCCTCCTGCTACTCTCGGGGGCCCTGGCCCTGACCCAGACCTGGGCGGGCTCCCACTCCATGAGGTATTTCTTCACATCCGTGTCCCGGCCCGGCCGCGGGGAGCCCCGCTTCATCGCCGTGGGCTACGTGGACGACACGCAGTTCGTGCGGTTCGACAGCGACGCCGCGAGCCAGAAGATGGAGCCGCGGGCGCCGTGGATAGAGCAGGAGGGGCCGGAGTATTGGGACCAGGAGACACGGAATATGAAGGCCCACTCACAGACTGACCGAGCGAACCTGGGGACCCTG…
HLA-A	ENST00000552493.4	cdna chromosome:GRCh38:CHR_HSCHR6_MHC_SSTO_CTG1:29931749:29935179:1 gene:ENSG00000223980.10 gene_biotype:protein_coding transcript_biotype:protein_coding gene_symbol:HLA-A description:major histocompatibility complex, class I, A [Source:HGNC Symbol;Acc:HGNC:4931]	GAGAAGCCAATCAGTGTCGTCGCGGTCGCGGTTCTAAAGTCCGCACGCACCCACCGGGACTCAGATTCTCCCCAGACGCCGAGGATGGCCGTCATGGCGCCCCGAACCCTCCTCCTGCTACTCTTGGGGGCCCTGGCCCTGACCCAGACCTGGGCGGGCTCCCACTCCATGAGGTATTTCTTCACATCCGTGTCCCGGCCCGGCCGCGGGGAGCCCCGCTTCATCGCCGTGGGCTACGTGGACGACACGCAGTTCGTGCGGTTTGACAGCGACGCCGCGAGCCAGAGGATGGAGCCGCGGGCGCCGTGGATAGAGCAGGAGGGGCCGGAGTATTGGGACCAGGAGACACGGAATGTGAAGGCCCACTCACAGACTGACCGAGAGAGCCTGCGGATCGCG…
HLA-A	ENST00000552498.2	cdna chromosome:GRCh38:CHR_HSCHR6_MHC_COX_CTG1:29932095:29939152:1 gene:ENSG00000224320.9 gene_biotype:protein_coding transcript_biotype:protein_coding gene_symbol:HLA-A description:major histocompatibility complex, class I, A [Source:HGNC Symbol;Acc:HGNC:4931]	ATGGCCGTCATGGCGCCCCGAACCCTCCTCCTGCTACTCTCGGGGGCCCTGGCCCTGACCCAGACCTGGGCGGGCTCCCACTCCATGAGGTATTTCTTCACATCCGTGTCCCGGCCCGGCCGCGGGGAGCCCCGCTTCATCGCCGTGGGCTACGTGGACGACACGCAGTTCGTGCGGTTCGACAGCGACGCCGCGAGCCAGAAGATGGAGCCGCGGGCGCCGTGGATAGAGCAGGAGGGGCCGGAGTATTGGGACCAGGAGACACGGAATATGAAGGCCCACTCACAGACTGACCGAGCGAACCTGGGGACCCTGCGCGGCTACTACAACCAGAGCGAGGACGGTTCTCACACCATCCAGATAATGTATGGCTGCGACGTGGGGCCGGACGGGCGCTTC…
HLA-A	ENST00000612644.2	cdna chromosome:GRCh38:CHR_HSCHR6_MHC_SSTO_CTG1:29931749:29935179:1 gene:ENSG00000223980.10 gene_biotype:protein_coding transcript_biotype:protein_coding gene_symbol:HLA-A description:major histocompatibility complex, class I, A [Source:HGNC Symbol;Acc:HGNC:4931]	GAGAAGCCAATCAGTGTCGTCGCGGTCGCGGTTCTAAAGTCCGCACGCACCCACCGGGACTCAGATTCTCCCCAGACGCCGAGGATGGCCGTCATGGCGCCCCGAACCCTCCTCCTGCTACTCTTGGGGGCCCTGGCCCTGACCCAGACCTGGGCGGGCTCCCACTCCATGAGGTATTTCTTCACATCCGTGTCCCGGCCCGGCCGCGGGGAGCCCCGCTTCATCGCCGTGGGCTACGTGGACGACACGCAGTTCGTGCGGTTTGACAGCGACGCCGCGAGCCAGAGGATGGAGCCGCGGGCGCCGTGGATAGAGCAGGAGGGGCCGGAGTATTGGGACCAGGAGACACGGAATGTGAAGGCCCACTCACAGACTGACCGAGAGAGCCTGCGGATCGCG…
HLA-A	ENST00000616730.3	cdna chromosome:GRCh38:CHR_HSCHR6_MHC_QBL_CTG1:29931920:29939005:1 gene:ENSG00000206505.13 gene_biotype:protein_coding transcript_biotype:protein_coding gene_symbol:HLA-A description:major histocompatibility complex, class I, A [Source:HGNC Symbol;Acc:HGNC:4931]	ATGGCCGTCATGGCGCCCCGAACCCTCGTCCTGCTACTCTCGGGGGCCCTGGCCCTGACCCAGACCTGGGCGGGCTCCCACTCCATGAGGTATTTCTACACCTCCGTGTCCCGGCCCGGCCGCGGGGAGCCCCGCTTCATCGCCGTGGGCTACGTGGACGACACGCAGTTCGTGCGGTTCGACAGCGACGCCGCGAGCCAGAGGATGGAGCCGCGGGCGCCGTGGATAGAGCAGGAGGGGCCGGAGTATTGGGACCGGAACACACGGAATGTGAAGGCCCACTCACAGACTGACCGAGCGAACCTGGGGACCCTGCGCGGCTACTACAACCAGAGCGAGGACGGTTCTCACACCATCCAGAGGATGTATGGCTGCGACGTGGGGCCGGACGGGCGCTTC…
HLA-A	ENST00000638213.1	cdna chromosome:GRCh38:CHR_HSCHR6_MHC_COX_CTG1:29879141:29999464:1 gene:ENSG00000224320.9 gene_biotype:protein_coding transcript_biotype:protein_coding gene_symbol:HLA-A description:major histocompatibility complex, class I, A [Source:HGNC Symbol;Acc:HGNC:4931]	TTTCCTGGATACTCACGAAGCGGGCACAGTTCTCATTCCCACTAGGTGTCGGGTTTCTAGAGAAGCCAATCGGTGCCGCCGCGGTCCCGGTTCTAAAGTCCCCACGCACCCACCGGGACTCAGATTCTCCCCAGACGCCGAGGATGGTGCTCATGGCGCCCCGAACCCTCCTCCTGCTGCTCTCAGGGGCCCTGGCCCTGACCCAGACCTGGGCGCGCTCCCACTCCATGAGGTATTTCAGCACCGCCGTGTCCCGGCCCGGCCGCGGGGAGCCCCGCTTCATCGCCGTGGGCTACGTGGACGACACGCAGTTCGTGCGGTTCGACAGCGACGCCGCGAGCCAGAAGATGGAGCCGCGGGCGCCGTGGATAGAGCAGGAGGGGCCGGAGTATTGGGACC…
HLA-A	ENST00000638335.1	cdna chromosome:GRCh38:CHR_HSCHR6_MHC_SSTO_CTG1:29930946:29999232:1 gene:ENSG00000223980.10 gene_biotype:protein_coding transcript_biotype:protein_coding gene_symbol:HLA-A description:major histocompatibility complex, class I, A [Source:HGNC Symbol;Acc:HGNC:4931]	AGTGGCTACTTTGTATTGAGGAGATGTCCTGGACTCACACAGAAACTCAGAGCTATGGAATGATGTTCTCACTCCCATTGGGTGTCGGGTTTCCAGAGAAGCCAATCAGTGTCGTCGCGGTCGCGGTTCTAAAGTCCGCACGCACCCACCGGGACTCAGATTCTCCCCAGACGCCGAGGATGGCCGTCATGGCGCCCCGAACCCTCCTCCTGCTACTCTTGGGGGCCCTGGCCCTGACCCAGACCTGGGCGGGCTCCCACTCCATGAGGTATTTCTTCACATCCGTGTCCCGGCCCGGCCGCGGGGAGCCCCGCTTCATCGCCGTGGGCTACGTGGACGACACGCAGTTCGTGCGGTTTGACAGCGACGCCGCGAGCCAGAGGATGGAGCCGCGGGCGC…
HLA-A	ENST00000638354.1	cdna chromosome:GRCh38:CHR_HSCHR6_MHC_QBL_CTG1:29931918:29999286:1 gene:ENSG00000206505.13 gene_biotype:protein_coding transcript_biotype:protein_coding gene_symbol:HLA-A description:major histocompatibility complex, class I, A [Source:HGNC Symbol;Acc:HGNC:4931]	GGATGGCCGTCATGGCGCCCCGAACCCTCGTCCTGCTACTCTCGGGGGCCCTGGCCCTGACCCAGACCTGGGCGGGCTCCCACTCCATGAGGTATTTCTACACCTCCGTGTCCCGGCCCGGCCGCGGGGAGCCCCGCTTCATCGCCGTGGGCTACGTGGACGACACGCAGTTCGTGCGGTTCGACAGCGACGCCGCGAGCCAGAGGATGGAGCCGCGGGCGCCGTGGATAGAGCAGGAGGGGCCGGAGTATTGGGACCGGAACACACGGAATGTGAAGGCCCACTCACAGACTGACCGAGCGAACCTGGGGACCCTGCGCGGCTACTACAACCAGAGCGAGGACGGTTCTCACACCATCCAGAGGATGTATGGCTGCGACGTGGGGCCGGACGGGCGCT…
HLA-A	ENST00000638375.1	cdna chromosome:GRCh38:6:29942554:29945280:1 gene:ENSG00000206503.13 gene_biotype:protein_coding transcript_biotype:protein_coding gene_symbol:HLA-A description:major histocompatibility complex, class I, A [Source:HGNC Symbol;Acc:HGNC:4931]	ATGGCCGTCATGGCGCCCCGAACCCTCCTCCTGCTACTCTCGGGGGCCCTGGCCCTGACCCAGACCTGGGCGGGCTCCCACTCCATGAGGTATTTCTTCACATCCGTGTCCCGGCCCGGCCGCGGGGAGCCCCGCTTCATCGCCGTGGGCTACGTGGACGACACGCAGTTCGTGCGGTTCGACAGCGACGCCGCGAGCCAGAGGATGGAGCCGCGGGCGCCGTGGATAGAGCAGGAGGGGCCGGAGTATTGGGACCAGGAGACACGGAATGTGAAGGCCCAGTCACAGACTGACCGAGTGGACCTGGGGACCCTGCGCGGCTACTACAACCAGAGCGAGGCCGGTTCTCACACCATCCAGATAATGTATGGCTGCGACGTGGGGTCGGACGGGCGCTTC…
HLA-A	ENST00000638576.1	cdna chromosome:GRCh38:CHR_HSCHR6_MHC_MANN_CTG1:29931503:29934245:1 gene:ENSG00000231834.10 gene_biotype:protein_coding transcript_biotype:protein_coding gene_symbol:HLA-A description:major histocompatibility complex, class I, A [Source:HGNC Symbol;Acc:HGNC:4931]	ATGGCCGTCATGGCGCCCCGAACCCTCCTCCTGCTACTCTTGGGGGCCCTGGCCCTGACCCAGACCTGGGCGGGCTCCCACTCCATGAGGTATTTCACCACATCCGTGTCCCGGCCCGGCCGCGGGGAGCCCCGCTTCATCGCCGTGGGCTACGTGGACGACACGCAGTTCGTGCGGTTTGACAGCGACGCCGCGAGCCAGAGGATGGAGCCGCGGGCACCGTGGATAGAGCAGGAGGGGCCGGAGTATTGGGACCTGCAGACACGGAATGTGAAGGCCCAGTCACAGACTGACCGAGCGAACCTGGGGACCCTGCGCGGCTACTACAACCAGAGCGAGGCCGGTTCTCACACCATCCAGATGATGTATGGCTGCGACGTGGGGTCGGACGGGCGCTTC…
HLA-A	ENST00000638608.1	cdna chromosome:GRCh38:CHR_HSCHR6_MHC_DBB_CTG1:29879362:29999797:1 gene:ENSG00000235657.9 gene_biotype:protein_coding transcript_biotype:protein_coding gene_symbol:HLA-A description:major histocompatibility complex, class I, A [Source:HGNC Symbol;Acc:HGNC:4931]	CGAGGATGGTGCTCATGGCGCCCCGAACCCTCCTCCTGCTGCTCTCAGGGGCCCTGGCCCTGACCCAGACCTGGGCGCGCTCCCACTCCATGAGGTATTTCAGCACCGCCGTGTCCCGGCCCGGCCGCGGGGAGCCCCGCTTCATCGCAGTGGGCTACGTGGACGACACGCAGTTCGTGCGGTTCGACAGCGACGCCGCGAGCCAGAGGATGGAGCCGCGGGCGCCGTGGATAGAGCAGGAGGGTCCGGAGTATTGGGACGGGGAGACACGGAAAGTGAAGGCCCACTCACAGACTCACCGAGTGGACCTGGGGACCCTGCGCGGCTACTACAACCAGAGCGAGGCCGGTTCTCACACCGTCCAGAGGATGTATGGCTGCGACGTGGGGTCGGACTGGC…
HLA-A	ENST00000638761.1	cdna chromosome:GRCh38:CHR_HSCHR6_MHC_COX_CTG1:29917931:29998873:1 gene:ENSG00000224320.9 gene_biotype:protein_coding transcript_biotype:protein_coding gene_symbol:HLA-A description:major histocompatibility complex, class I, A [Source:HGNC Symbol;Acc:HGNC:4931]	GGGGTCATGGCGTCCCGAACCCTCCTCCTGCTGCTCTTGGGGGCCCTGGCCCTGACCGAGACCTGGGCGGGCTCCCACTCCATGAGGTATTTCTTCACATCCGTGTCCCGGCCCGGCCGCGGGGAGCCCCGCTTCATCGCCGTGGGCTACGTGGACGACACGCAGTTCGTGCGGTTCGACAGCGACGCCGCGAGCCAGAAGATGGAGCCGCGGGCGCCGTGGATAGAGCAGGAGGGGCCGGAGTATTGGGACCAGGAGACACGGAATATGAAGGCCCACTCACAGACTGACCGAGCGAACCTGGGGACCCTGCGCGGCTACTACAACCAGAGCGAGGACGGTTCTCACACCATCCAGATAATGTATGGCTGCGACGTGGGGCCGGACGGGCGCTTCCTC…
HLA-A	ENST00000639891.1	cdna chromosome:GRCh38:CHR_HSCHR6_MHC_QBL_CTG1:29931920:29934661:1 gene:ENSG00000206505.13 gene_biotype:protein_coding transcript_biotype:protein_coding gene_symbol:HLA-A description:major histocompatibility complex, class I, A [Source:HGNC Symbol;Acc:HGNC:4931]	ATGGCCGTCATGGCGCCCCGAACCCTCGTCCTGCTACTCTCGGGGGCCCTGGCCCTGACCCAGACCTGGGCGGGCTCCCACTCCATGAGGTATTTCTACACCTCCGTGTCCCGGCCCGGCCGCGGGGAGCCCCGCTTCATCGCCGTGGGCTACGTGGACGACACGCAGTTCGTGCGGTTCGACAGCGACGCCGCGAGCCAGAGGATGGAGCCGCGGGCGCCGTGGATAGAGCAGGAGGGGCCGGAGTATTGGGACCGGAACACACGGAATGTGAAGGCCCACTCACAGACTGACCGAGCGAACCTGGGGACCCTGCGCGGCTACTACAACCAGAGCGAGGACGGTTCTCACACCATCCAGAGGATGTATGGCTGCGACGTGGGGCCGGACGGGCGCTTC…
HLA-A	ENST00000640080.1	cdna chromosome:GRCh38:CHR_HSCHR6_MHC_DBB_CTG1:29918022:29935260:1 gene:ENSG00000235657.9 gene_biotype:protein_coding transcript_biotype:protein_coding gene_symbol:HLA-A description:major histocompatibility complex, class I, A [Source:HGNC Symbol;Acc:HGNC:4931]	GGGGTTATGGCGTCCCGAACCCTCCTCCTGCTGCTCTTGGGGGCCCTGGCCCTGACCGAGACCTGGGCGGGCTCTCACTCCATGAGGTATTTCTTCACATCCGTGTCCCGGCCCGGCCGCGGGGAGCCCCGCTTCATCGCAGTGGGCTACGTGGACGACACGCAGTTCGTGCGGTTCGACAGCGACGCCGCGAGCCAGAGGATGGAGCCGCGGGCGCCGTGGATAGAGCAGGAGGGTCCGGAGTATTGGGACGGGGAGACACGGAAAGTGAAGGCCCACTCACAGACTCACCGAGTGGACCTGGGGACCCTGCGCGGCTACTACAACCAGAGCGAGGCCGGTTCTCACACCGTCCAGAGGATGTATGGCTGCGACGTGGGGTCGGACTGGCGCTTCCTC…
HLA-A	ENST00000640267.1	cdna chromosome:GRCh38:CHR_HSCHR6_MHC_APD_CTG1:29920545:30001485:1 gene:ENSG00000229215.9 gene_biotype:protein_coding transcript_biotype:protein_coding gene_symbol:HLA-A description:major histocompatibility complex, class I, A [Source:HGNC Symbol;Acc:HGNC:4931]	GGGGTCATGGCGTCCCGAACCCTCCTCCTGCTGCTCTTGGGGGCCCTGGCCCTGACCGAGACCTGGGCGGGCTCCCACTCCATGAGGTATTTCTTCACATCCGTGTCCCGGCCCGGCCGCGGGGAGCCCCGCTTCATCGCCGTGGGCTACGTGGACGACACGCAGTTCGTGCGGTTCGACAGCGACGCCGCGAGCCAGAAGATGGAGCCGCGGGCGCCGTGGATAGAGCAGGAGGGGCCGGAGTATTGGGACCAGGAGACACGGAATATGAAGGCCCACTCACAGACTGACCGAGCGAACCTGGGGACCCTGCGCGGCTACTACAACCAGAGCGAGGACGGTTCTCACACCATCCAGATAATGTATGGCTGCGACGTGGGGCCGGACGGGCGCTTCCTC…
HLA-A	ENST00000640829.1	cdna chromosome:GRCh38:CHR_HSCHR6_MHC_APD_CTG1:29881755:30002076:1 gene:ENSG00000229215.9 gene_biotype:protein_coding transcript_biotype:protein_coding gene_symbol:HLA-A description:major histocompatibility complex, class I, A [Source:HGNC Symbol;Acc:HGNC:4931]	TTTCCTGGATACTCACGAAGCGGGCACAGTTCTCATTCCCACTAGGTGTCGGGTTTCTAGAGAAGCCAATCGGTGCCGCCGCGGTCCCGGTTCTAAAGTCCCCACGCACCCACCGGGACTCAGATTCTCCCCAGACGCCGAGGATGGTGCTCATGGCGCCCCGAACCCTCCTCCTGCTGCTCTCAGGGGCCCTGGCCCTGACCCAGACCTGGGCGCGCTCCCACTCCATGAGGTATTTCAGCACCGCCGTGTCCCGGCCCGGCCGCGGGGAGCCCCGCTTCATCGCCGTGGGCTACGTGGACGACACGCAGTTCGTGCGGTTCGACAGCGACGCCGCGAGCCAGAAGATGGAGCCGCGGGCGCCGTGGATAGAGCAGGAGGGGCCGGAGTATTGGGACC…
HLA-B	ENST00000359635.9	cdna chromosome:GRCh38:CHR_HSCHR6_MHC_QBL_CTG1:31343976:31347305:-1 gene:ENSG00000206450.11 gene_biotype:protein_coding transcript_biotype:protein_coding gene_symbol:HLA-B description:major histocompatibility complex, class I, B [Source:HGNC Symbol;Acc:HGNC:4932]	CCCCACGCACCCACCCGGACTCAGAATCTCCTCAGACGCCGAGATGCGGGTCACGGCGCCCCGAACCCTCCTCCTGCTGCTCTGGGGGGCAGTGGCCCTGACCGAGACCTGGGCTGGCTCCCACTCCATGAGGTATTTCCACACCTCCGTGTCCCGGCCCGGCCGCGGGGAGCCCCGCTTCATCTCAGTGGGCTACGTGGACGGCACCCAGTTCGTGAGGTTCGACAGCGACGCCGCGAGTCCGAGGACGGAGCCCCGGGCGCCGTGGATAGAGCAAGAGGGGCCGGAGTATTGGGACCGGAACACACAGATCTCCAAGACCAACACACAGACTTACCGAGAGAGCCTGCGGAACCTGCGCGGCTACTACAACCAGAGCGAGGCCGGGTCTCACACCCT…
HLA-B	ENST00000412585.7	cdna chromosome:GRCh38:6:31353875:31357179:-1 gene:ENSG00000234745.11 gene_biotype:protein_coding transcript_biotype:protein_coding gene_symbol:HLA-B description:major histocompatibility complex, class I, B [Source:HGNC Symbol;Acc:HGNC:4932]	AGAGTCTCCTCAGACGCCGAGATGCTGGTCATGGCGCCCCGAACCGTCCTCCTGCTGCTCTCGGCGGCCCTGGCCCTGACCGAGACCTGGGCCGGCTCCCACTCCATGAGGTATTTCTACACCTCCGTGTCCCGGCCCGGCCGCGGGGAGCCCCGCTTCATCTCAGTGGGCTACGTGGACGACACCCAGTTCGTGAGGTTCGACAGCGACGCCGCGAGTCCGAGAGAGGAGCCGCGGGCGCCGTGGATAGAGCAGGAGGGGCCGGAGTATTGGGACCGGAACACACAGATCTACAAGGCCCAGGCACAGACTGACCGAGAGAGCCTGCGGAACCTGCGCGGCTACTACAACCAGAGCGAGGCCGGGTCTCACACCCTCCAGAGCATGTACGGCTGCGAC…
HLA-B	ENST00000416726.5	cdna chromosome:GRCh38:CHR_HSCHR6_MHC_COX_CTG1:31344351:31346880:-1 gene:ENSG00000223532.10 gene_biotype:protein_coding transcript_biotype:protein_coding gene_symbol:HLA-B description:major histocompatibility complex, class I, B [Source:HGNC Symbol;Acc:HGNC:4932]	GGCCGGACGGGCGCCTCCTCCGCGGGCATAACCAGTACGCCTACGACGGCAAGGATTACATCGCCCTGAACGAGGACCTGCGCTCCTGGACCGCGGCGGACACCGCGGCTCAGATCACCCAGCGCAAGTGGGAGGCGGCCCGTGTGGCGGAGCAGGACAGAGCCTACCTGGAGGGCACGTGCGTGGAGTGGCTCCGCAGATACCTGGAGAACGGGAAGGACACGCTGGAGCGCGCGGACCCCCCAAAGACACACGTGACCCACCACCCCATCTCTGACCATGAGGCCACCCTGAGGTGCTGGGCCCTGGGCTTCTACCCTGCGGAGATCACACTGACCTGGCAGCGGGATGGCGAGGACCAAACTCAGGACACTGAGCTTGTGGAGACCAGACCAGCAG…
HLA-B	ENST00000418147.5	cdna chromosome:GRCh38:CHR_HSCHR6_MHC_QBL_CTG1:31343976:31346506:-1 gene:ENSG00000206450.11 gene_biotype:protein_coding transcript_biotype:protein_coding gene_symbol:HLA-B description:major histocompatibility complex, class I, B [Source:HGNC Symbol;Acc:HGNC:4932]	GGCCGGACGGGCGCCTCCTCCGCGGGCATGACCAGTCCGCCTACGACGGCAAGGATTACATCGCCCTGAACGAGGACCTGAGCTCCTGGACCGCGGCGGACACCGCGGCTCAGATCACCCAGCGCAAGTGGGAGGCGGCCCGTGTGGCGGAGCAGCTGAGAGCCTACCTGGAGGGCACGTGCGTGGAGTGGCTCCGCAGACACCTGGAGAACGGGAAGGAGACGCTGCAGCGCGCGGACCCCCCAAAGACACATGTGACCCACCACCCCATCTCTGACCATGAGGCCACCCTGAGGTGCTGGGCCCTGGGCTTCTACCCTGCGGAGATCACACTGACCTGGCAGCGGGATGGCGAGGACCAAACTCAGGACACCGAGCTTGTGGAGACCAGACCAGCAG…
HLA-B	ENST00000421349.6	cdna chromosome:GRCh38:CHR_HSCHR6_MHC_SSTO_CTG1:31347575:31350932:-1 gene:ENSG00000228964.10 gene_biotype:protein_coding transcript_biotype:protein_coding gene_symbol:HLA-B description:major histocompatibility complex, class I, B [Source:HGNC Symbol;Acc:HGNC:4932]	AGTGTCGCCGGGGTCCCAGTTCTAAAGTCCCCACGCACCCACCCGGACTCAGAATCTCCTCAGACGCCGAGATGCGGGTCACGGCGCCCCGAACCCTCCTCCTGCTGCTCTGGGGGGCAGTGGCCCTGACCGAGACCTGGGCCGGCTCCCACTCCATGAGGTATTTCTACACCGCCATGTCCCGGCCCGGCCGCGGGGAGCCCCGCTTCATCACCGTGGGCTACGTGGACGACACGCTGTTCGTGAGGTTCGACAGCGACGCCACGAGTCCGAGGAAGGAGCCGCGGGCGCCATGGATAGAGCAGGAGGGGCCGGAGTATTGGGACCGGGAGACACAGATCTCCAAGACCAACACACAGACTTACCGAGAGAACCTGCGCACCGCGCTCCGCTACTACA…
HLA-B	ENST00000425798.5	cdna chromosome:GRCh38:CHR_HSCHR6_MHC_MCF_CTG1:31430251:31432794:-1 gene:ENSG00000232126.8 gene_biotype:protein_coding transcript_biotype:protein_coding gene_symbol:HLA-B description:major histocompatibility complex, class I, B [Source:HGNC Symbol;Acc:HGNC:4932]	GGCCGGACGGGCGCCTCCTCCGCGGGCATGACCAGTCCGCCTACGACGGCAAGGATTACATCGCCCTGAACGAGGACCTGAGCTCCTGGACCGCGGCGGACACGGCGGCTCAGATCACCCAGCGCAAGTGGGAGGCGGCCCGTGAGGCGGAGCAGTGGAGAGCCTACCTGGAGGGCCTGTGCGTGGAGTGGCTCCGCAGATACCTGGAGAACGGGAAGGAGACGCTGCAGCGCGCGGACCCCCCAAAGACACATGTGACCCACCACCCCATCTCTGACCATGAGGCCACCCTGAGGTGCTGGGCCCTGGGCTTCTACCCTGCGGAGATCACACTGACCTGGCAGCGGGATGGCGAGGACCAAACTCAGGACACCGAGCTTGTGGAGACCAGACCAGCAG…
HLA-B	ENST00000425848.6	cdna chromosome:GRCh38:CHR_HSCHR6_MHC_COX_CTG1:31344351:31347723:-1 gene:ENSG00000223532.10 gene_biotype:protein_coding transcript_biotype:protein_coding gene_symbol:HLA-B description:major histocompatibility complex, class I, B [Source:HGNC Symbol;Acc:HGNC:4932]	TCTAGAGAAGCCAATCAGCGTCGCCGGGGTCCCAGTTCTAAAGTCCCCACGCACCCACCCGGACTCAGAGTCTCCTCAGACGCCGAGATGCTGGTCATGGCGCCCCGAACCGTCCTCCTGCTGCTCTCGGCGGCCCTGGCCCTGACCGAGACCTGGGCCGGCTCCCACTCCATGAGGTATTTCGACACCGCCATGTCCCGGCCCGGCCGCGGGGAGCCCCGCTTCATCTCAGTGGGCTACGTGGACGACACGCAGTTCGTGAGGTTCGACAGCGACGCCGCGAGTCCGAGAGAGGAGCCGCGGGCGCCGTGGATAGAGCAGGAGGGGCCGGAGTATTGGGACCGGAACACACAGATCTTCAAGACCAACACACAGACTGACCGAGAGAGCCTGCGGAAC…
HLA-B	ENST00000430299.1	cdna chromosome:GRCh38:CHR_HSCHR6_MHC_MANN_CTG1:31398526:31400163:-1 gene:ENSG00000224608.10 gene_biotype:protein_coding transcript_biotype:protein_coding gene_symbol:HLA-B description:major histocompatibility complex, class I, B [Source:HGNC Symbol;Acc:HGNC:4932]	GCCCCGAACCCTCCTCCTGCTGCTCTGGGGGGCAGTGGCCCTGACCGAGACCTGGGCCGGTGAGTGCGGGGTCGGGAGGGAAATGGCCTCTGTGGGGAGGAGAGAGGGGACCGCAGGCGGGGGCGCAGGACCCGGGGAGCCGCGCCGGGAGGAGGGTCGGGCGGGTCTCAGCCCCTCCTCGCCCCCAGGCTCCCACTCCATGAGGTATTTCTACACCGCCATGTCCCGGCCCGGCCGCGGGGAGCCCCGCTTCATCACCGTGGGCTACGTGGACGACACGCTGTTCGTGAGGTTCGACAGCGACGCCACGAGTCCGAGGAAGGAGCCGCGGGCGCCATGGATAGAGCAGGAGGGGCCGGAGTATTGGGACCGGGAGACACAGATCTCCAAGACCAACAC…
HLA-B	ENST00000434333.1	cdna chromosome:GRCh38:6:31355507:31357188:-1 gene:ENSG00000234745.11 gene_biotype:protein_coding transcript_biotype:protein_coding gene_symbol:HLA-B description:major histocompatibility complex, class I, B [Source:HGNC Symbol;Acc:HGNC:4932]	CCCGGACTCAGAGTCTCCTCAGACGCCGAGATGCTGGTCATGGCGCCCCGAACCGTCCTCCTGCTGCTCTCGGCGGCCCTGGCCCTGACCGAGACCTGGGCCGGTGAGTGCGGGTCGGGAGGGAAATGGCCTCTGCCGGGAGGAGCGAGGGGACCGCAGGCGGGGGCGCAGGACCTGAGGAGCCGCGCCGGGAGGAGGGTCGGGCGGGTCTCAGCCCCTCCTCACCCCCAGGCTCCCACTCCATGAGGTATTTCTACACCTCCGTGTCCCGGCCCGGCCGCGGGGAGCCCCGCTTCATCTCAGTGGGCTACGTGGACGACACCCAGTTCGTGAGGTTCGACAGCGACGCCGCGAGTCCGAGAGAGGAGCCGCGGGCGCCGTGGATAGAGCAGGAGGGGC…
HLA-B	ENST00000435618.6	cdna chromosome:GRCh38:CHR_HSCHR6_MHC_MANN_CTG1:31396891:31400264:-1 gene:ENSG00000224608.10 gene_biotype:protein_coding transcript_biotype:protein_coding gene_symbol:HLA-B description:major histocompatibility complex, class I, B [Source:HGNC Symbol;Acc:HGNC:4932]	TCTAGAGAAGCCAATCAGTGTCGCCGGGGTCCCAGTTCTAAAGTCCCCACGCACCCACCCGGACTCAGAATCTCCTCAGACGCCGAGATGCGGGTCACGGCGCCCCGAACCCTCCTCCTGCTGCTCTGGGGGGCAGTGGCCCTGACCGAGACCTGGGCCGGCTCCCACTCCATGAGGTATTTCTACACCGCCATGTCCCGGCCCGGCCGCGGGGAGCCCCGCTTCATCACCGTGGGCTACGTGGACGACACGCTGTTCGTGAGGTTCGACAGCGACGCCACGAGTCCGAGGAAGGAGCCGCGGGCGCCATGGATAGAGCAGGAGGGGCCGGAGTATTGGGACCGGGAGACACAGATCTCCAAGACCAACACACAGACTTACCGAGAGAACCTGCGCACC…
HLA-B	ENST00000436729.5	cdna chromosome:GRCh38:CHR_HSCHR6_MHC_MANN_CTG1:31396891:31399423:-1 gene:ENSG00000224608.10 gene_biotype:protein_coding transcript_biotype:protein_coding gene_symbol:HLA-B description:major histocompatibility complex, class I, B [Source:HGNC Symbol;Acc:HGNC:4932]	GGCCGGACGGGCGCCTCCTCCGCGGGTATGACCAGGACGCCTACGACGGCAAGGATTACATCGCCCTGAACGAGGACCTGAGCTCCTGGACCGCGGCGGACACCGCGGCTCAGATCACCCAGCGCAAGTGGGAGGCGGCCCGTGTGGCGGAGCAGCTGAGAGCCTACCTGGAGGGCCTGTGCGTGGAGTCGCTCCGCAGATACCTGGAGAACGGGAAGGAGACGCTGCAGCGCGCGGACCCCCCAAAGACACATGTGACCCACCACCCCATCTCTGACCATGAGGTCACCCTGAGGTGCTGGGCCCTGGGCTTCTACCCTGCGGAGATCACACTGACCTGGCAGCGGGATGGCGAGGACCAAACTCAGGACACCGAGCTTGTGGAGACCAGACCAGCAG…
HLA-B	ENST00000437265.5	cdna chromosome:GRCh38:CHR_HSCHR6_MHC_SSTO_CTG1:31347575:31350107:-1 gene:ENSG00000228964.10 gene_biotype:protein_coding transcript_biotype:protein_coding gene_symbol:HLA-B description:major histocompatibility complex, class I, B [Source:HGNC Symbol;Acc:HGNC:4932]	GGCCGGACGGGCGCCTCCTCCGCGGGTATGACCAGGACGCCTACGACGGCAAGGATTACATCGCCCTGAACGAGGACCTGAGCTCCTGGACCGCGGCGGACACCGCGGCTCAGATCACCCAGCGCAAGTGGGAGGCGGCCCGTGTGGCGGAGCAGGACAGAGCCTACCTGGAGGGCCTGTGCGTGGAGTCGCTCCGCAGATACCTGGAGAACGGGAAGGAGACGCTGCAGCGCGCGGACCCCCCAAAGACACATGTGACCCACCACCCCATCTCTGACCATGAGGTCACCCTGAGGTGCTGGGCCCTGGGCTTCTACCCTGCGGAGATCACACTGACCTGGCAGCGGGATGGCGAGGACCAAACTCAGGACACCGAGCTTGTGGAGACCAGACCAGCAG…
HLA-B	ENST00000437866.1	cdna chromosome:GRCh38:CHR_HSCHR6_MHC_MCF_CTG1:31431897:31433580:-1 gene:ENSG00000232126.8 gene_biotype:protein_coding transcript_biotype:protein_coding gene_symbol:HLA-B description:major histocompatibility complex, class I, B [Source:HGNC Symbol;Acc:HGNC:4932]	CCCGGACTCAAAATCTCCTCAGACGCCGAGATGCGGGTCACGGCGCCCCGAACCGTCCTCCTGCTGCTCTCGGGAGCCCTGGCCCTGACCGAGACCTGGGCCGGTGAGTGCGGGGTCGGCAGGGAAATGGCCTCTGTGGGGAGGAGCGAGGGGACCGCAGGCGGGGGCGCAGGACCCGGGGAGCCGCGCCGGGAGGAGGGTCGGGCGGGTCTCAGCCCCTCCTCGCCCCCAGGCTCCCACTCCATGAGGTATTTCTACACCGCCATGTCCCGGCCCGGCCGCGGGGAGCCCCGCTTCATCGCAGTGGGCTACGTGGACGACACCCAGTTCGTGAGGTTCGACAGCGACGCCGCGAGTCCGAGGATGGCGCCCCGGGCGCCATGGATAGAGCAGGAGGGG…
HLA-B	ENST00000445222.1	cdna chromosome:GRCh38:CHR_HSCHR6_MHC_COX_CTG1:31345986:31347666:-1 gene:ENSG00000223532.10 gene_biotype:protein_coding transcript_biotype:protein_coding gene_symbol:HLA-B description:major histocompatibility complex, class I, B [Source:HGNC Symbol;Acc:HGNC:4932]	CCCGGACTCAGAGTCTCCTCAGACGCCGAGATGCTGGTCATGGCGCCCCGAACCGTCCTCCTGCTGCTCTCGGCGGCCCTGGCCCTGACCGAGACCTGGGCCGGTGAGTGCGGGTCGGGAGGGAAATGGCCTCTGCCGGGAGGAGCGAGGGGACCGCAGGCGGGGGCGCAGGACCTGAGGAGCCGCGCCGGGAGGAGGGTCGGGCGGGTCTCAGCCCCTCCTCGCCCCCAGGCTCCCACTCCATGAGGTATTTCGACACCGCCATGTCCCGGCCCGGCCGCGGGGAGCCCCGCTTCATCTCAGTGGGCTACGTGGACGACACGCAGTTCGTGAGGTTCGACAGCGACGCCGCGAGTCCGAGAGAGGAGCCGCGGGCGCCGTGGATAGAGCAGGAGGGGC…
HLA-B	ENST00000445610.1	cdna chromosome:GRCh38:CHR_HSCHR6_MHC_SSTO_CTG1:31349210:31350765:-1 gene:ENSG00000228964.10 gene_biotype:protein_coding transcript_biotype:protein_coding gene_symbol:HLA-B description:major histocompatibility complex, class I, B [Source:HGNC Symbol;Acc:HGNC:4932]	ATGGCCTCTGTGGGGAGGAGAGAGGGGACCGCAGGCGGGGGCGCAGGACCCGGGGAGCCGCGCCGGGAGGAGGGTCGGGCGGGTCTCAGCCCCTCCTCGCCCCCAGGCTCCCACTCCATGAGGTATTTCTACACCGCCATGTCCCGGCCCGGCCGCGGGGAGCCCCGCTTCATCACCGTGGGCTACGTGGACGACACGCTGTTCGTGAGGTTCGACAGCGACGCCACGAGTCCGAGGAAGGAGCCGCGGGCGCCATGGATAGAGCAGGAGGGGCCGGAGTATTGGGACCGGGAGACACAGATCTCCAAGACCAACACACAGACTTACCGAGAGAACCTGCGCACCGCGCTCCGCTACTACAACCAGAGCGAGGCCGGGTCTCACATCATCCAGAGGATG…
HLA-B	ENST00000450871.6	cdna chromosome:GRCh38:CHR_HSCHR6_MHC_MCF_CTG1:31430251:31433637:-1 gene:ENSG00000232126.8 gene_biotype:protein_coding transcript_biotype:protein_coding gene_symbol:HLA-B description:major histocompatibility complex, class I, B [Source:HGNC Symbol;Acc:HGNC:4932]	TCTAGAGAAGCCAATCAGTGTCGCCGGGGTCCCAGTTCTAAAGTCCCCACGCACCCACCCGGACTCAAAATCTCCTCAGACGCCGAGATGCGGGTCACGGCGCCCCGAACCGTCCTCCTGCTGCTCTCGGGAGCCCTGGCCCTGACCGAGACCTGGGCCGGCTCCCACTCCATGAGGTATTTCTACACCGCCATGTCCCGGCCCGGCCGCGGGGAGCCCCGCTTCATCGCAGTGGGCTACGTGGACGACACCCAGTTCGTGAGGTTCGACAGCGACGCCGCGAGTCCGAGGATGGCGCCCCGGGCGCCATGGATAGAGCAGGAGGGGCCGGAGTATTGGGACCGGGAGACACAGATCTCCAAGACCAACACACAGACTTACCGAGAGAGCCTGCGGAAC…
HLA-B	ENST00000461583.5	cdna chromosome:GRCh38:CHR_HSCHR6_MHC_COX_CTG1:31345661:31347638:-1 gene:ENSG00000223532.10 gene_biotype:protein_coding transcript_biotype:nonsense_mediated_decay gene_symbol:HLA-B description:major histocompatibility complex, class I, B [Source:HGNC Symbol;Acc:HGNC:4932]	AGATGCTGGTCATGGCGCCCCGAACCGTCCTCCTGCTGCTCTCGGCGGCCCTGGCCCTGACCGAGACCTGGGCCGGCTCCCACTCCATGAGGTATTTCGACACCGCCATGTCCCGGCCCGGCCGCGGGGAGCCCCGCTTCATCTCAGTGGGCTACGTGGACGACACGCAGTTCGTGAGGTTCGACAGCGACGCCGCGAGTCCGAGAGAGGAGCCGCGGGCGCCGTGGATAGAGCAGGAGGGGCCGGAGTATTGGGACCGGAACACACAGATCTTCAAGACCAACACACAGACTGACCGAGAGAGCCTGCGGAACCTGCGCGGCTACTACAACCAGAGCGAGGCCGGGTCTCACACCCTCCAGAGCATGTACGGCTGCGACGTGGGGCCGGACGGGCGCC…
HLA-B	ENST00000462100.1	cdna chromosome:GRCh38:CHR_HSCHR6_MHC_MCF_CTG1:31431501:31432192:-1 gene:ENSG00000232126.8 gene_biotype:protein_coding transcript_biotype:retained_intron gene_symbol:HLA-B description:major histocompatibility complex, class I, B [Source:HGNC Symbol;Acc:HGNC:4932]	GGAGCAGAAGTCCCTGTTCCCCGCTCAGAGACTCGAACTTTCCAATGAATAGGAGATTATCCCAGGTGCCTGCGTCCAGGCTGGTGTCTGGGTTCTGTGCCCCTTCCCCACCCCAGGTGTCCTGTCCATTCTCAGGCTGGTCACATGGGTGGTCCTAGGGTGTCCCATGAGAGATGCAAAGCGCCTGAATTTTCTGACTCTTCCCATCAGACCCCCCAAAGACACATGTGACCCACCACCCCATCTCTGACCATGAGGCCACCCTGAGGTGCTGGGCCCTGGGCTTCTACCCTGCGGAGATCACACTGACCTGGCAGCGGGATGGCGAGGACCAAACTCAGGACACCGAGCTTGTGGAGACCAGACCAGCAGGAGATAGAACCTTCCAGAAGTGGGCAG…
HLA-B	ENST00000463574.1	cdna chromosome:GRCh38:6:31355122:31355802:-1 gene:ENSG00000234745.11 gene_biotype:protein_coding transcript_biotype:retained_intron gene_symbol:HLA-B description:major histocompatibility complex, class I, B [Source:HGNC Symbol;Acc:HGNC:4932]	GGAGCAGAAGTCCCTGTTCCCCGCTCAGAGACTCGAACTTTCCAATGAATAGGAGATTATCCCAGGTGCCTGCGTCCAGGCTGGTGTCTGGGTTCTGTGCCCCTTCCCCACCCCAGGTGTCCTGTCCATTCTCAGGCTGGTCACATGGGTGGTCCTAGGGTGTCCCATGAAAGATGCAAAGCGCCTGAATTTTCTGACTCTTCCCATCAGACCCCCCAAAGACACACGTGACCCACCACCCCATCTCTGACCATGAGGCCACCCTGAGGTGCTGGGCCCTGGGTTTCTACCCTGCGGAGATCACACTGACCTGGCAGCGGGATGGCGAGGACCAAACTCAGGACACTGAGCTTGTGGAGACCAGACCAGCAGGAGATAGAACCTTCCAGAAGTGGGCAG…
HLA-B	ENST00000463600.5	cdna chromosome:GRCh38:CHR_HSCHR6_MHC_SSTO_CTG1:31347575:31348779:-1 gene:ENSG00000228964.10 gene_biotype:protein_coding transcript_biotype:retained_intron gene_symbol:HLA-B description:major histocompatibility complex, class I, B [Source:HGNC Symbol;Acc:HGNC:4932]	TTTTCTTGTCCCACTGGGGGTTTCAAGCCCCAGGTAGAAGTGTTCCCTGCCTCATTACTGGGAAGCAGCATCCACACAGGGGCTAACGCAGCCTGGGACCCTGTGTGCCAGCACTTACTCTTTTGTGCAGCACATGTGACAATGAAGGACGGATGTATCACCTTGGTGGTTGTGGTGTTGGGGTCCTGATTCCAGCATTCATGAGTCAGGGGAAGGTCCCTGCTAAGGACAGACCTTAGGAGGGCAGTTGGTCCAGGACCCACACTTGCTTTCCTCGTGTTTCCTGATCCTGCCTTGGGTCTGTAGTCATACTTCTGGAAATTCCTTTTGGGTCCAAGACGAGGAGGTTCCTCTAAGATCTCATGGCCCTGCTTCCTCCCAGTCCCCTCACAGGGCATT…
HLA-B	ENST00000463832.1	cdna chromosome:GRCh38:CHR_HSCHR6_MHC_SSTO_CTG1:31349094:31350882:-1 gene:ENSG00000228964.10 gene_biotype:protein_coding transcript_biotype:retained_intron gene_symbol:HLA-B description:major histocompatibility complex, class I, B [Source:HGNC Symbol;Acc:HGNC:4932]	AGAATCTCCTCAGACGCCGAGATGCGGGTCACGGCGCCCCGAACCCTCCTCCTGCTGCTCTGGGGGGCAGTGGCCCTGACCGAGACCTGGGCCGGCTCCCACTCCATGAGGTATTTCTACACCGCCATGTCCCGGCCCGGCCGCGGGGAGCCCCGCTTCATCACCGTGGGCTACGTGGACGACACGCTGTTCGTGAGGTTCGACAGCGACGCCACGAGTCCGAGGAAGGAGCCGCGGGCGCCATGGATAGAGCAGGAGGGGCCGGAGTATTGGGACCGGGAGACACAGATCTCCAAGACCAACACACAGACTTACCGAGAGAACCTGCGCACCGCGCTCCGCTACTACAACCAGAGCGAGGCCGGTGAGTGACCCCGGCCCGGGGCGCAGGTCACGACT…
HLA-B	ENST00000465455.1	cdna chromosome:GRCh38:CHR_HSCHR6_MHC_MANN_CTG1:31398141:31398821:-1 gene:ENSG00000224608.10 gene_biotype:protein_coding transcript_biotype:retained_intron gene_symbol:HLA-B description:major histocompatibility complex, class I, B [Source:HGNC Symbol;Acc:HGNC:4932]	GGAGCAGAAGTCCCTGTTCCCCGCTCAGAGACTCGAACTTTCCAATGAATAGGAGATTATCCCAGGTGCCTGCGTCCAGGCTGGTGTCTGGGTTCTGTGCCCCTTCCCCACCCCAGGTGTCCTGTCCATTCTCAGGCTGGTCACATGGGTGGTCCTAGGGTGTCCCATGAGAGATGCAAAGCGCCTGAATTTTCTGACTCTTCCCATCAGACCCCCCAAAGACACATGTGACCCACCACCCCATCTCTGACCATGAGGTCACCCTGAGGTGCTGGGCCCTGGGCTTCTACCCTGCGGAGATCACACTGACCTGGCAGCGGGATGGCGAGGACCAAACTCAGGACACCGAGCTTGTGGAGACCAGACCAGCAGGAGATAGAACCTTCCAGAAGTGGGCAG…
HLA-B	ENST00000466304.1	cdna chromosome:GRCh38:CHR_HSCHR6_MHC_QBL_CTG1:31345612:31347292:-1 gene:ENSG00000206450.11 gene_biotype:protein_coding transcript_biotype:retained_intron gene_symbol:HLA-B description:major histocompatibility complex, class I, B [Source:HGNC Symbol;Acc:HGNC:4932]	CCCGGACTCAGAATCTCCTCAGACGCCGAGATGCGGGTCACGGCGCCCCGAACCCTCCTCCTGCTGCTCTGGGGGGCAGTGGCCCTGACCGAGACCTGGGCTGGTGAGTGCGGGGTCGGCAGGGAAATGGCCTCTGTGGGGAGGAGCGAGGGGACCGCAGGCGGGGGCGCAGGACCCGGGGAGCCGCGCCGGGAGGAGGGTCGGGCGGGTCTCAGCCCCTCCTTGCCCCAGGCTCCCACTCCATGAGGTATTTCCACACCTCCGTGTCCCGGCCCGGCCGCGGGGAGCCCCGCTTCATCTCAGTGGGCTACGTGGACGGCACCCAGTTCGTGAGGTTCGACAGCGACGCCGCGAGTCCGAGGACGGAGCCCCGGGCGCCGTGGATAGAGCAAGAGGGGC…
HLA-B	ENST00000469883.1	cdna chromosome:GRCh38:CHR_HSCHR6_MHC_MCF_CTG1:31431781:31433571:-1 gene:ENSG00000232126.8 gene_biotype:protein_coding transcript_biotype:retained_intron gene_symbol:HLA-B description:major histocompatibility complex, class I, B [Source:HGNC Symbol;Acc:HGNC:4932]	AAAATCTCCTCAGACGCCGAGATGCGGGTCACGGCGCCCCGAACCGTCCTCCTGCTGCTCTCGGGAGCCCTGGCCCTGACCGAGACCTGGGCCGGCTCCCACTCCATGAGGTATTTCTACACCGCCATGTCCCGGCCCGGCCGCGGGGAGCCCCGCTTCATCGCAGTGGGCTACGTGGACGACACCCAGTTCGTGAGGTTCGACAGCGACGCCGCGAGTCCGAGGATGGCGCCCCGGGCGCCATGGATAGAGCAGGAGGGGCCGGAGTATTGGGACCGGGAGACACAGATCTCCAAGACCAACACACAGACTTACCGAGAGAGCCTGCGGAACCTGCGCGGCTACTACAACCAGAGCGAGGCCGGTGAGTGACCCCGGCCTGGGGCGCAGGTCACGACT…
HLA-B	ENST00000470915.1	cdna chromosome:GRCh38:CHR_HSCHR6_MHC_COX_CTG1:31345870:31347657:-1 gene:ENSG00000223532.10 gene_biotype:protein_coding transcript_biotype:retained_intron gene_symbol:HLA-B description:major histocompatibility complex, class I, B [Source:HGNC Symbol;Acc:HGNC:4932]	AGAGTCTCCTCAGACGCCGAGATGCTGGTCATGGCGCCCCGAACCGTCCTCCTGCTGCTCTCGGCGGCCCTGGCCCTGACCGAGACCTGGGCCGGCTCCCACTCCATGAGGTATTTCGACACCGCCATGTCCCGGCCCGGCCGCGGGGAGCCCCGCTTCATCTCAGTGGGCTACGTGGACGACACGCAGTTCGTGAGGTTCGACAGCGACGCCGCGAGTCCGAGAGAGGAGCCGCGGGCGCCGTGGATAGAGCAGGAGGGGCCGGAGTATTGGGACCGGAACACACAGATCTTCAAGACCAACACACAGACTGACCGAGAGAGCCTGCGGAACCTGCGCGGCTACTACAACCAGAGCGAGGCCGGTGAGTGACCCCGGCCCGGGGCGCAGGTCACGACT…
HLA-B	ENST00000471639.5	cdna chromosome:GRCh38:CHR_HSCHR6_MHC_MCF_CTG1:31431561:31433552:-1 gene:ENSG00000232126.8 gene_biotype:protein_coding transcript_biotype:nonsense_mediated_decay gene_symbol:HLA-B description:major histocompatibility complex, class I, B [Source:HGNC Symbol;Acc:HGNC:4932]	AGATGCGGGTCACGGCGCCCCGAACCGTCCTCCTGCTGCTCTCGGGAGCCCTGGCCCTGACCGAGACCTGGGCCGGCTCCCACTCCATGAGGTATTTCTACACCGCCATGTCCCGGCCCGGCCGCGGGGAGCCCCGCTTCATCGCAGTGGGCTACGTGGACGACACCCAGTTCGTGAGGTTCGACAGCGACGCCGCGAGTCCGAGGATGGCGCCCCGGGCGCCATGGATAGAGCAGGAGGGGCCGGAGTATTGGGACCGGGAGACACAGATCTCCAAGACCAACACACAGACTTACCGAGAGAGCCTGCGGAACCTGCGCGGCTACTACAACCAGAGCGAGGCCGGGTCTCACACCCTCCAGAGGATGTACGGCTGCGACGTGGGGCCGGACGGGCGCC…
HLA-B	ENST00000472294.5	cdna chromosome:GRCh38:CHR_HSCHR6_MHC_COX_CTG1:31344351:31345285:-1 gene:ENSG00000223532.10 gene_biotype:protein_coding transcript_biotype:retained_intron gene_symbol:HLA-B description:major histocompatibility complex, class I, B [Source:HGNC Symbol;Acc:HGNC:4932]	TTCCTCGTGTTTCCTGATCCTGCCTTGGGTCTGTAGTCATACTTCTGGAAATTCCTTTTGGGTCCAAGACGAGGAGGTTCCTCTAAGATCTCATGGCCCTGCTTCCTCCCAGTCCCCTCACAGGGCATTTTCTTCCCACAGGTGGAAAAGGAGGGAGCTACTCTCAGGCTGCGTGTAAGTGATGGGGGTGGGAGTGTGGAGGAGCTCACCCACCCCATAATTCCTCCTGTCCCACGTCTCCTGCGGGCTCTGACCAGGTCCTGTTTTTGTTCTACTCCAGGCAGCGACAGTGCCCAGGGCTCTGATGTGTCTCTCACAGCTTGAAAAGCCTGAGACAGCTGTCTTGTGAGGGACTGAGATGCAGGATTTCTTCACGCCTCCCCTTTGTGACTTCAAGAG…
HLA-B	ENST00000473379.5	cdna chromosome:GRCh38:CHR_HSCHR6_MHC_COX_CTG1:31344351:31345555:-1 gene:ENSG00000223532.10 gene_biotype:protein_coding transcript_biotype:retained_intron gene_symbol:HLA-B description:major histocompatibility complex, class I, B [Source:HGNC Symbol;Acc:HGNC:4932]	TTTTCTTGTCCCACTGGGGGTTTCAAGCCCCAGGTAGAAGTGTTCCCTGCCTCATTACTGGGATGCAGCATCCACACAGGGGCTAACGCAGCCTGGGACCCTGTGTGCCAGCACTTACTCTTTTGTGCAGCACATGTGACAATGAAGGACGGATGTATCACCTTGGTGGTTGTGGTGTTGGGGTCCTGATTCCAGCATTCATGAGTCAGGGGAAGGTCCCTGCTAAGGACAGACCTTAGGAGGGCAGTTGGTCCAGGACCCACACTTGCTTTCCTCGTGTTTCCTGATCCTGCCTTGGGTCTGTAGTCATACTTCTGGAAATTCCTTTTGGGTCCAAGACGAGGAGGTTCCTCTAAGATCTCATGGCCCTGCTTCCTCCCAGTCCCCTCACAGGGCATT…
HLA-B	ENST00000474381.1	cdna chromosome:GRCh38:6:31355522:31356905:-1 gene:ENSG00000234745.11 gene_biotype:protein_coding transcript_biotype:retained_intron gene_symbol:HLA-B description:major histocompatibility complex, class I, B [Source:HGNC Symbol;Acc:HGNC:4932]	GGAGCCCCGCTTCATCTCAGTGGGCTACGTGGACGACACCCAGTTCGTGAGGTTCGACAGCGACGCCGCGAGTCCGAGAGAGGAGCCGCGGGCGCCGTGGATAGAGCAGGAGGGGCCGGAGTATTGGGACCGGAACACACAGATCTACAAGGCCCAGGCACAGACTGACCGAGAGAGCCTGCGGAACCTGCGCGGCTACTACAACCAGAGCGAGGCCGGGTCTCACACCCTCCAGAGCATGTACGGCTGCGACGTGGGGCCGGACGGGCGCCTCCTCCGCGGGCATGACCAGTACGCCTACGACGGCAAGGATTACATCGCCCTGAACGAGGACCTGCGCTCCTGGACCGCCGCGGACACGGCGGCTCAGATCACCCAGCGCAAGTGGGAGGCGGCCCG…
HLA-B	ENST00000475493.1	cdna chromosome:GRCh38:CHR_HSCHR6_MHC_QBL_CTG1:31345216:31345904:-1 gene:ENSG00000206450.11 gene_biotype:protein_coding transcript_biotype:retained_intron gene_symbol:HLA-B description:major histocompatibility complex, class I, B [Source:HGNC Symbol;Acc:HGNC:4932]	GGAGCAGAAGTCTCTGTTCCCCGCTCAGAGACTCGAACTTTCCAATGAATAGATTATCCCAGGTGCCTGCGTCCAGGCTGGTGTCTGGGTTCTGTGCCCCTTCCCCACCCCAGGTGTCCTGTCCATTCTCAGGCTGGTCACATGGGTGGTCCTAGGGTGTCCCATGAGAGATGCAAAGCGCCTGAATTTTCTGACTCTTCCCATCAGACCCCCCAAAGACACATGTGACCCACCACCCCATCTCTGACCATGAGGCCACCCTGAGGTGCTGGGCCCTGGGCTTCTACCCTGCGGAGATCACACTGACCTGGCAGCGGGATGGCGAGGACCAAACTCAGGACACCGAGCTTGTGGAGACCAGACCAGCAGGAGATAGAACCTTCCAGAAGTGGGCAGCTG…
HLA-B	ENST00000475902.1	cdna chromosome:GRCh38:CHR_HSCHR6_MHC_SSTO_CTG1:31348825:31349505:-1 gene:ENSG00000228964.10 gene_biotype:protein_coding transcript_biotype:retained_intron gene_symbol:HLA-B description:major histocompatibility complex, class I, B [Source:HGNC Symbol;Acc:HGNC:4932]	GGAGCAGAAGTCCCTGTTCCCCGCTCAGAGACTCGAACTTTCCAATGAATAGGAGATTATCCCAGGTGCCTGCGTCCAGGCTGGTGTCTGGGTTCTGTGCCCCTTCCCCACCCCAGGTGTCCTGTCCATTCTCAGGCTGGTCACATGGGTGGTCCTAGGGTGTCCCATGAGAGATGCAAAGCGCCTGAATTTTCTGACTCTTCCCATCAGACCCCCCAAAGACACATGTGACCCACCACCCCATCTCTGACCATGAGGTCACCCTGAGGTGCTGGGCCCTGGGCTTCTACCCTGCGGAGATCACACTGACCTGGCAGCGGGATGGCGAGGACCAAACTCAGGACACCGAGCTTGTGGAGACCAGACCAGCAGGAGATAGAACCTTCCAGAAGTGGGCAG…
HLA-B	ENST00000479203.1	cdna chromosome:GRCh38:CHR_HSCHR6_MHC_QBL_CTG1:31345276:31347264:-1 gene:ENSG00000206450.11 gene_biotype:protein_coding transcript_biotype:nonsense_mediated_decay gene_symbol:HLA-B description:major histocompatibility complex, class I, B [Source:HGNC Symbol;Acc:HGNC:4932]	AGATGCGGGTCACGGCGCCCCGAACCCTCCTCCTGCTGCTCTGGGGGGCAGTGGCCCTGACCGAGACCTGGGCTGGCTCCCACTCCATGAGGTATTTCCACACCTCCGTGTCCCGGCCCGGCCGCGGGGAGCCCCGCTTCATCTCAGTGGGCTACGTGGACGGCACCCAGTTCGTGAGGTTCGACAGCGACGCCGCGAGTCCGAGGACGGAGCCCCGGGCGCCGTGGATAGAGCAAGAGGGGCCGGAGTATTGGGACCGGAACACACAGATCTCCAAGACCAACACACAGACTTACCGAGAGAGCCTGCGGAACCTGCGCGGCTACTACAACCAGAGCGAGGCCGGGTCTCACACCCTCCAGAGGATGTACGGCTGCGACGTGGGGCCGGACGGGCGCC…
HLA-B	ENST00000479990.5	cdna chromosome:GRCh38:CHR_HSCHR6_MHC_QBL_CTG1:31343976:31345170:-1 gene:ENSG00000206450.11 gene_biotype:protein_coding transcript_biotype:retained_intron gene_symbol:HLA-B description:major histocompatibility complex, class I, B [Source:HGNC Symbol;Acc:HGNC:4932]	TTTTCTTGTCCCACTGGGGGTTTCAAGCCCCAGGTAGAAGTGTTCCCTGCCTCATTACTGGGAAGCAGCATCCACACAGGGGCTAACACAGCCTGGGACCCTGTGTGCCAGCACTTACTCTTTTGTGCAGCACATGTGACAATGAAGGACGGATGTATCACCTTGATGGTTGTGGTGTTGGGGTCCTGATTCCAGCATTCATGAGTCAGGGGAAGGTCCCTGCTAAGGACAGACCTTAGGAGGGCAGTTGGTCCAGGACCCACACTTGCTTTCCTCGTGTTTCCTGATCCTGCCTTGGGTCTGTAGTCATACTTCTGGAAATTCCTTTTGGTTCCAAGACGAGGAGGTTCCTCTAAGATCTCATGGCCCTGCTTCCTCCCAGTCCCCTCACAGGACATT…
HLA-B	ENST00000481283.5	cdna chromosome:GRCh38:CHR_HSCHR6_MHC_MANN_CTG1:31398201:31400179:-1 gene:ENSG00000224608.10 gene_biotype:protein_coding transcript_biotype:nonsense_mediated_decay gene_symbol:HLA-B description:major histocompatibility complex, class I, B [Source:HGNC Symbol;Acc:HGNC:4932]	AGATGCGGGTCACGGCGCCCCGAACCCTCCTCCTGCTGCTCTGGGGGGCAGTGGCCCTGACCGAGACCTGGGCCGGCTCCCACTCCATGAGGTATTTCTACACCGCCATGTCCCGGCCCGGCCGCGGGGAGCCCCGCTTCATCACCGTGGGCTACGTGGACGACACGCTGTTCGTGAGGTTCGACAGCGACGCCACGAGTCCGAGGAAGGAGCCGCGGGCGCCATGGATAGAGCAGGAGGGGCCGGAGTATTGGGACCGGGAGACACAGATCTCCAAGACCAACACACAGACTTACCGAGAGAACCTGCGCACCGCGCTCCGCTACTACAACCAGAGCGAGGCCGGGTCTCACATCATCCAGAGGATGTACGGCTGCGACGTGGGGCCGGACGGGCGCC…
HLA-B	ENST00000481849.5	cdna chromosome:GRCh38:6:31353872:31354806:-1 gene:ENSG00000234745.11 gene_biotype:protein_coding transcript_biotype:retained_intron gene_symbol:HLA-B description:major histocompatibility complex, class I, B [Source:HGNC Symbol;Acc:HGNC:4932]	TTCCTCGTGTTTCCTGATCCTGCCCTGGGTCTGTAGTCATACTTCTGGAAATTCCTTTTGGGTCCAAGACTAGGAGGTTCCTCTAAGATCTCATGGCCCTGCTTCCTCCCAGTGCCCTCACAGGACATTTTCTTCCCACAGGTGGAAAAGGAGGGAGCTACTCTCAGGCTGCGTGTAAGTGGTGGGGGTGGGAGTGTGGAGGAGCTCACCCACCCCATAATTCCTCCTGTCCCACGTCTCCTGCGGGCTCTGACCAGGTCCTGTTTTTGTTCTACTCCAGGCAGCGACAGTGCCCAGGGCTCTGATGTGTCTCTCACAGCTTGAAAAGCCTGAGACAGCTGTCTTGTGAGGGACTGAGATGCAGGATTTCTTCACGCCTCCCCTTTGTGACTTCAAGAG…
HLA-B	ENST00000488367.5	cdna chromosome:GRCh38:CHR_HSCHR6_MHC_MANN_CTG1:31396891:31398095:-1 gene:ENSG00000224608.10 gene_biotype:protein_coding transcript_biotype:retained_intron gene_symbol:HLA-B description:major histocompatibility complex, class I, B [Source:HGNC Symbol;Acc:HGNC:4932]	TTTTCTTGTCCCACTGGGGGTTTCAAGCCCCAGGTAGAAGTGTTCCCTGCCTCATTACTGGGAAGCAGCATCCACACAGGGGCTAACGCAGCCTGGGACCCTGTGTGCCAGCACTTACTCTTTTGTGCAGCACATGTGACAATGAAGGACGGATGTATCACCTTGGTGGTTGTGGTGTTGGGGTCCTGATTCCAGCATTCATGAGTCAGGGGAAGGTCCCTGCTAAGGACAGACCTTAGGAGGGCAGTTGGTCCAGGACCCACACTTGCTTTCCTCGTGTTTCCTGATCCTGCCTTGGGTCTGTAGTCATACTTCTGGAAATTCCTTTTGGGTCCAAGACGAGGAGGTTCCTCTAAGATCTCATGGCCCTGCTTCCTCCCAGTCCCCTCACAGGGCATT…
HLA-B	ENST00000488641.5	cdna chromosome:GRCh38:CHR_HSCHR6_MHC_MCF_CTG1:31430251:31431185:-1 gene:ENSG00000232126.8 gene_biotype:protein_coding transcript_biotype:retained_intron gene_symbol:HLA-B description:major histocompatibility complex, class I, B [Source:HGNC Symbol;Acc:HGNC:4932]	TTCCTCGTGTTTCCTGATCCTGCCCTGGGTCTGTAGTCATACTTCTGGAAATTCCTTTTGGTTCCAAGACGAGGAGGTTCCTCTAAGATCTCATGGTCCTGCTTCCTCCCAGTCCCCTCACAGGACATTTTCTTCCCACAGGTGGAAAAGGAGGGAGCTACTCTCAGGCTGCGTGTAAGTGGTGGGGGTGGGAGTGTGGAGGAGCTCACCCACCCCATAATTCCTCCTGTCCCACGTCTCCTGCGGGCTCTGACCAGGTCCTGTTTTTGTTCTACTCCAGCCAGCGACAGTGCCCAGGGCTCTGATGTGTCTCTCACAGCTTGAAAAGCCTGAGACAGCTGTCTTGTGAGGGACCGAGATGCAGGATTTCTTCACGCCTCCCCTTTGTGACTTCAAGAG…
HLA-B	ENST00000489762.1	cdna chromosome:GRCh38:CHR_HSCHR6_MHC_MANN_CTG1:31398410:31400198:-1 gene:ENSG00000224608.10 gene_biotype:protein_coding transcript_biotype:retained_intron gene_symbol:HLA-B description:major histocompatibility complex, class I, B [Source:HGNC Symbol;Acc:HGNC:4932]	AGAATCTCCTCAGACGCCGAGATGCGGGTCACGGCGCCCCGAACCCTCCTCCTGCTGCTCTGGGGGGCAGTGGCCCTGACCGAGACCTGGGCCGGCTCCCACTCCATGAGGTATTTCTACACCGCCATGTCCCGGCCCGGCCGCGGGGAGCCCCGCTTCATCACCGTGGGCTACGTGGACGACACGCTGTTCGTGAGGTTCGACAGCGACGCCACGAGTCCGAGGAAGGAGCCGCGGGCGCCATGGATAGAGCAGGAGGGGCCGGAGTATTGGGACCGGGAGACACAGATCTCCAAGACCAACACACAGACTTACCGAGAGAACCTGCGCACCGCGCTCCGCTACTACAACCAGAGCGAGGCCGGTGAGTGACCCCGGCCCGGGGCGCAGGTCACGACT…
HLA-B	ENST00000490054.5	cdna chromosome:GRCh38:CHR_HSCHR6_MHC_QBL_CTG1:31343976:31344900:-1 gene:ENSG00000206450.11 gene_biotype:protein_coding transcript_biotype:retained_intron gene_symbol:HLA-B description:major histocompatibility complex, class I, B [Source:HGNC Symbol;Acc:HGNC:4932]	TTCCTCGTGTTTCCTGATCCTGCCTTGGGTCTGTAGTCATACTTCTGGAAATTCCTTTTGGTTCCAAGACGAGGAGGTTCCTCTAAGATCTCATGGCCCTGCTTCCTCCCAGTCCCCTCACAGGACATTTTCTTCCCACAGGTGGAAAAGGAGGGAGCTACTCTCAGGCTGCGTGTAAGTGGTGGGGGTGGGAGTGTGGAGGAGCTCACCCACCCCATAATTCCTCCTGTCCCACGTCTCCTGCGGGCTCTGACCAGGTCCTGTTTTTGTTCTACTCCAGCCAGCGACAGTGCCCAGGGCTCTGATGTGTCTCTCACAGCTTGAAAAGCCTGAGACAGCTGTCTTGTGAGGGACCGAGATGCAGGATTTCTTCACGCCTCCCCTTTGTGACTTCAAGAG…
HLA-B	ENST00000490676.1	cdna chromosome:GRCh38:CHR_HSCHR6_MHC_COX_CTG1:31345601:31346279:-1 gene:ENSG00000223532.10 gene_biotype:protein_coding transcript_biotype:retained_intron gene_symbol:HLA-B description:major histocompatibility complex, class I, B [Source:HGNC Symbol;Acc:HGNC:4932]	GGAGCAGAAGTCCCTGTTCCCCGCTCAGAGACTCGAACTTTCCAATGAATAGGAGATTATCCCAGGTGCCTGCATCCGCTGGTGTCTGGGTTCTGTGCCCCTTCCCCACCCCAGGTGTCCTGTCCATTCTCAGGCTGGTCACATGGGTGGTCCTAGGGTGTGCCATGAGAGATGCAAAGCGCCTGAATTTTCTGACTCTTCCCATCAGACCCCCCAAAGACACACGTGACCCACCACCCCATCTCTGACCATGAGGCCACCCTGAGGTGCTGGGCCCTGGGCTTCTACCCTGCGGAGATCACACTGACCTGGCAGCGGGATGGCGAGGACCAAACTCAGGACACTGAGCTTGTGGAGACCAGACCAGCAGGAGATAGAACCTTCCAGAAGTGGGCAGCT…
HLA-B	ENST00000491669.5	cdna chromosome:GRCh38:CHR_HSCHR6_MHC_SSTO_CTG1:31347575:31348509:-1 gene:ENSG00000228964.10 gene_biotype:protein_coding transcript_biotype:retained_intron gene_symbol:HLA-B description:major histocompatibility complex, class I, B [Source:HGNC Symbol;Acc:HGNC:4932]	TTCCTCGTGTTTCCTGATCCTGCCTTGGGTCTGTAGTCATACTTCTGGAAATTCCTTTTGGGTCCAAGACGAGGAGGTTCCTCTAAGATCTCATGGCCCTGCTTCCTCCCAGTCCCCTCACAGGGCATTTTCTTCCCACAGGTGGAAAAGGAGGGAGCTACTCTCAGGCTGCGTGTAAGTGATGGGGGCGGGAGTGTGGAGGAGCTCACCCACCCCATAATTCCTCCTGTCCCACGTCTCCTGCGGGCTCTGACCAGGTCCTGTTTTTGTTCTACTCCAGGCAGCGACAGTGCCCAGGGCTCTGATGTGTCTCTCACAGCTTGAAAAGCCTGAGACAGCTGTCTTGTGAGGGACTGAGATGCAGGATTTCTTCACGCCTCCCCTTTGTGACTTCAAGAG…
HLA-B	ENST00000492573.5	cdna chromosome:GRCh38:CHR_HSCHR6_MHC_MANN_CTG1:31396891:31397825:-1 gene:ENSG00000224608.10 gene_biotype:protein_coding transcript_biotype:retained_intron gene_symbol:HLA-B description:major histocompatibility complex, class I, B [Source:HGNC Symbol;Acc:HGNC:4932]	TTCCTCGTGTTTCCTGATCCTGCCTTGGGTCTGTAGTCATACTTCTGGAAATTCCTTTTGGGTCCAAGACGAGGAGGTTCCTCTAAGATCTCATGGCCCTGCTTCCTCCCAGTCCCCTCACAGGGCATTTTCTTCCCACAGGTGGAAAAGGAGGGAGCTACTCTCAGGCTGCGTGTAAGTGATGGGGGCGGGAGTGTGGAGGAGCTCACCCACCCCATAATTCCTCCTGTCCCACGTCTCCTGCGGGCTCTGACCAGGTCCTGTTTTTGTTCTACTCCAGGCAGCGACAGTGCCCAGGGCTCTGATGTGTCTCTCACAGCTTGAAAAGCCTGAGACAGCTGTCTTGTGAGGGACTGAGATGCAGGATTTCTTCACGCCTCCCCTTTGTGACTTCAAGAG…
HLA-B	ENST00000493512.1	cdna chromosome:GRCh38:CHR_HSCHR6_MHC_QBL_CTG1:31345496:31347283:-1 gene:ENSG00000206450.11 gene_biotype:protein_coding transcript_biotype:retained_intron gene_symbol:HLA-B description:major histocompatibility complex, class I, B [Source:HGNC Symbol;Acc:HGNC:4932]	AGAATCTCCTCAGACGCCGAGATGCGGGTCACGGCGCCCCGAACCCTCCTCCTGCTGCTCTGGGGGGCAGTGGCCCTGACCGAGACCTGGGCTGGCTCCCACTCCATGAGGTATTTCCACACCTCCGTGTCCCGGCCCGGCCGCGGGGAGCCCCGCTTCATCTCAGTGGGCTACGTGGACGGCACCCAGTTCGTGAGGTTCGACAGCGACGCCGCGAGTCCGAGGACGGAGCCCCGGGCGCCGTGGATAGAGCAAGAGGGGCCGGAGTATTGGGACCGGAACACACAGATCTCCAAGACCAACACACAGACTTACCGAGAGAGCCTGCGGAACCTGCGCGGCTACTACAACCAGAGCGAGGCCGGTGAGTGACCCCGGCCCGGGGCGCAGGTCACGACT…
HLA-B	ENST00000494335.5	cdna chromosome:GRCh38:CHR_HSCHR6_MHC_MCF_CTG1:31430251:31431455:-1 gene:ENSG00000232126.8 gene_biotype:protein_coding transcript_biotype:retained_intron gene_symbol:HLA-B description:major histocompatibility complex, class I, B [Source:HGNC Symbol;Acc:HGNC:4932]	TTTTCTTGTCCCACTGGGGGTTTCAAGCCCCAGGTAGAAGTGTTCCCTGCCTCATTACTGGGAAGCAGCATCCACACAGGGGCTAACGCAGCCTGGGACCCTGTGTGCCAGCACTTACTCTTTTGTGCAGCACATGTGACAATGAAGGACAGATGTATCGCCTTGATGGTTGTGGTGTTGGGGTCCTGATTCCAGCATTCATGAGTCAGGGGAAGGTCCCTGCTAAGGACAGACCTTAGGAGGGCAGTTGGTCCAGGACCCACACTTGCTTTCCTCGTGTTTCCTGATCCTGCCCTGGGTCTGTAGTCATACTTCTGGAAATTCCTTTTGGTTCCAAGACGAGGAGGTTCCTCTAAGATCTCATGGTCCTGCTTCCTCCCAGTCCCCTCACAGGACATT…
HLA-B	ENST00000497377.5	cdna chromosome:GRCh38:6:31353872:31355076:-1 gene:ENSG00000234745.11 gene_biotype:protein_coding transcript_biotype:retained_intron gene_symbol:HLA-B description:major histocompatibility complex, class I, B [Source:HGNC Symbol;Acc:HGNC:4932]	TTTTCTTGTCCCACTGGGGGTTTCAAGCCCCAGGTAGAAGTGTTCCCTGCCTCATTACTGGGAAGCAGCATGCACACAGGGGCTAACGCAGCCTGGGACCCTGTGTGCCAGCACTTACTCTTTTGTGCAGCACATGTGACAATGAAGGATGGATGTATCACCTTGATGGTTGTGGTGTTGGGGTCCTGATTCCAGCATTCATGAGTCAGGGGAAGGTCCCTGCTAAGGACAGACCTTAGGAGGGCAGTTGGTCCAGGACCCACACTTGCTTTCCTCGTGTTTCCTGATCCTGCCCTGGGTCTGTAGTCATACTTCTGGAAATTCCTTTTGGGTCCAAGACTAGGAGGTTCCTCTAAGATCTCATGGCCCTGCTTCCTCCCAGTGCCCTCACAGGACATT…
HLA-B	ENST00000498007.1	cdna chromosome:GRCh38:6:31355391:31357179:-1 gene:ENSG00000234745.11 gene_biotype:protein_coding transcript_biotype:retained_intron gene_symbol:HLA-B description:major histocompatibility complex, class I, B [Source:HGNC Symbol;Acc:HGNC:4932]	AGAGTCTCCTCAGACGCCGAGATGCTGGTCATGGCGCCCCGAACCGTCCTCCTGCTGCTCTCGGCGGCCCTGGCCCTGACCGAGACCTGGGCCGGCTCCCACTCCATGAGGTATTTCTACACCTCCGTGTCCCGGCCCGGCCGCGGGGAGCCCCGCTTCATCTCAGTGGGCTACGTGGACGACACCCAGTTCGTGAGGTTCGACAGCGACGCCGCGAGTCCGAGAGAGGAGCCGCGGGCGCCGTGGATAGAGCAGGAGGGGCCGGAGTATTGGGACCGGAACACACAGATCTACAAGGCCCAGGCACAGACTGACCGAGAGAGCCTGCGGAACCTGCGCGGCTACTACAACCAGAGCGAGGCCGGTGAGTGACCCCGGCCCGGGGCGCAGGTCACGACT…
HLA-B	ENST00000498484.5	cdna chromosome:GRCh38:CHR_HSCHR6_MHC_SSTO_CTG1:31348885:31350863:-1 gene:ENSG00000228964.10 gene_biotype:protein_coding transcript_biotype:nonsense_mediated_decay gene_symbol:HLA-B description:major histocompatibility complex, class I, B [Source:HGNC Symbol;Acc:HGNC:4932]	AGATGCGGGTCACGGCGCCCCGAACCCTCCTCCTGCTGCTCTGGGGGGCAGTGGCCCTGACCGAGACCTGGGCCGGCTCCCACTCCATGAGGTATTTCTACACCGCCATGTCCCGGCCCGGCCGCGGGGAGCCCCGCTTCATCACCGTGGGCTACGTGGACGACACGCTGTTCGTGAGGTTCGACAGCGACGCCACGAGTCCGAGGAAGGAGCCGCGGGCGCCATGGATAGAGCAGGAGGGGCCGGAGTATTGGGACCGGGAGACACAGATCTCCAAGACCAACACACAGACTTACCGAGAGAACCTGCGCACCGCGCTCCGCTACTACAACCAGAGCGAGGCCGGGTCTCACATCATCCAGAGGATGTACGGCTGCGACGTGGGGCCGGACGGGCGCC…
HLA-B	ENST00000639001.1	cdna chromosome:GRCh38:CHR_HSCHR6_MHC_MCF_CTG1:31346626:31431794:-1 gene:ENSG00000232126.8 gene_biotype:protein_coding transcript_biotype:protein_coding gene_symbol:HLA-B description:major histocompatibility complex, class I, B [Source:HGNC Symbol;Acc:HGNC:4932]	GCTGTGGTGGTGCCTTCTGGAGAAGAGCAGAGATACACATGCCATGTACAGCATGAGGGGCTGCCGAAGCCCCTCACCCTGAGATGGGAGCCATCTTCCCAGTCCACCATCCCCATCGTGGGCATTGTTGCTGGCCTGGCTGTCCTAGCAGTTGTGGTCATCGGAGCTGTGGTCGCTACTGTGATGTGTAGGAGGAAGAGCTCAGGTGGAAAAGGAGGGAGCTGCTCTCAGGCTGCGTGT
HLA-B	ENST00000639564.1	cdna chromosome:GRCh38:CHR_HSCHR6_MHC_QBL_CTG1:31259328:31345509:-1 gene:ENSG00000206450.11 gene_biotype:protein_coding transcript_biotype:protein_coding gene_symbol:HLA-B description:major histocompatibility complex, class I, B [Source:HGNC Symbol;Acc:HGNC:4932]	GCTGTGGTGGTGCCTTCTGGAGAAGAGCAGAGATACACATGCCATGTACAGCATGAGGGGCTGCCGAAGCCCCTCACCCTGAGATGGGAGCCATCTTCCCAGTCCACCATCCCCATCGTGGGCATTGTTGCTGGCCTGGCTGTCCTAGCAGTTGTGGTCATCGGAGCTGTGGTCGCTACTGTGATGTGTAGGAGGAAGAGCTCAGGTGGAAAAGGAGGGAGCTGCTCTCAGGCTGCGTGT
HLA-B	ENST00000639633.1	cdna chromosome:GRCh38:CHR_HSCHR6_MHC_MANN_CTG1:31312948:31398423:-1 gene:ENSG00000224608.10 gene_biotype:protein_coding transcript_biotype:protein_coding gene_symbol:HLA-B description:major histocompatibility complex, class I, B [Source:HGNC Symbol;Acc:HGNC:4932]	GCTGTGGTGGTGCCTTCTGGAGAAGAGCAGAGATACACATGCCATGTACAGCATGAGGGGCTGCCGAAGCCCCTCACCCTGAGATGGGAGCCGTCTTCCCAGTCCACCGTCCCCATCGTGGGCATTGTTGCTGGCCTGGCTGTCCTAGCAGTTGTGGTCATCGGAGCTGTGGTCGCTGCTGTGATGTGTAGGAGGAAGAGCTCAGGTGGAAAAGGAGGGAGCTGCTCTCAGGCTGCGTGT
HLA-B	ENST00000639848.1	cdna chromosome:GRCh38:6:31354480:31357158:-1 gene:ENSG00000234745.11 gene_biotype:protein_coding transcript_biotype:protein_coding gene_symbol:HLA-B description:major histocompatibility complex, class I, B [Source:HGNC Symbol;Acc:HGNC:4932]	ATGCTGGTCATGGCGCCCCGAACCGTCCTCCTGCTGCTCTCGGCGGCCCTGGCCCTGACCGAGACCTGGGCCGGCTCCCACTCCATGAGGTATTTCTACACCTCCGTGTCCCGGCCCGGCCGCGGGGAGCCCCGCTTCATCTCAGTGGGCTACGTGGACGACACCCAGTTCGTGAGGTTCGACAGCGACGCCGCGAGTCCGAGAGAGGAGCCGCGGGCGCCGTGGATAGAGCAGGAGGGGCCGGAGTATTGGGACCGGAACACACAGATCTACAAGGCCCAGGCACAGACTGACCGAGAGAGCCTGCGGAACCTGCGCGGCTACTACAACCAGAGCGAGGCCGGGTCTCACACCCTCCAGAGCATGTACGGCTGCGACGTGGGGCCGGACGGGCGCCTC…
HLA-B	ENST00000639999.1	cdna chromosome:GRCh38:CHR_HSCHR6_MHC_SSTO_CTG1:31348204:31349107:-1 gene:ENSG00000228964.10 gene_biotype:protein_coding transcript_biotype:protein_coding gene_symbol:HLA-B description:major histocompatibility complex, class I, B [Source:HGNC Symbol;Acc:HGNC:4932]	GCTGTGGTGGTGCCTTCTGGAGAAGAGCAGAGATACACATGCCATGTACAGCATGAGGGGCTGCCGAAGCCCCTCACCCTGAGATGGGGTGGAAAAGGAGGGAGCTACTCTCAGGCTGCGTGCAGCGACAGTGCCCAGGGCTCTGAT
HLA-B	ENST00000640094.1	cdna chromosome:GRCh38:6:31354501:31355404:-1 gene:ENSG00000234745.11 gene_biotype:protein_coding transcript_biotype:protein_coding gene_symbol:HLA-B description:major histocompatibility complex, class I, B [Source:HGNC Symbol;Acc:HGNC:4932]	GCTGTGGTGGTGCCTTCTGGAGAAGAGCAGAGATACACATGCCATGTACAGCATGAGGGGCTGCCGAAGCCCCTCACCCTGAGATGGGGTGGAAAAGGAGGGAGCTACTCTCAGGCTGCGTGCAGCGACAGTGCCCAGGGCTCTGAT
HLA-B	ENST00000640223.1	cdna chromosome:GRCh38:CHR_HSCHR6_MHC_COX_CTG1:31260536:31345883:-1 gene:ENSG00000223532.10 gene_biotype:protein_coding transcript_biotype:protein_coding gene_symbol:HLA-B description:major histocompatibility complex, class I, B [Source:HGNC Symbol;Acc:HGNC:4932]	GCTGTGGTGGTGCCTTCTGGAGAAGAGCAGAGATACACATGCCATGTACAGCATGAGGGGCTGCCGAAGCCCCTCACCCTGAGATGGGAGCCGTCTTCCCAGTCCACCGTCCCCATCGTGGGCATTGTTGCTGGCCTGGCTGTCCTAGCAGTTGTGGTCATCGGAGCTGTGGTCGCTGCTGTGATGTGTAGGAGGAAGAGCTCAGGTGGAAAAGGAGGGAGCTGCTCTCAGGCTGCGTGT
HLA-B	ENST00000640475.1	cdna chromosome:GRCh38:CHR_HSCHR6_MHC_QBL_CTG1:31344728:31347253:-1 gene:ENSG00000206450.11 gene_biotype:protein_coding transcript_biotype:protein_coding gene_symbol:HLA-B description:major histocompatibility complex, class I, B [Source:HGNC Symbol;Acc:HGNC:4932]	ACGGCGCCCCGAACCCTCCTCCTGCTGCTCTGGGGGGCAGTGGCCCTGACCGAGACCTGGGCTGGCTCCCACTCCATGAGGTATTTCCACACCTCCGTGTCCCGGCCCGGCCGCGGGGAGCCCCGCTTCATCTCAGTGGGCTACGTGGACGGCACCCAGTTCGTGAGGTTCGACAGCGACGCCGCGAGTCCGAGGACGGAGCCCCGGGCGCCGTGGATAGAGCAAGAGGGGCCGGAGTATTGGGACCGGAACACACAGATCTCCAAGACCAACACACAGACTTACCGAGAGAGCCTGCGGAACCTGCGCGGCTACTACAACCAGAGCGAGGCCGGGTCTCACACCCTCCAGAGGATGTACGGCTGCGACGTGGGGCCGGACGGGCGCCTCCTCCGCGGG…
HLA-B	ENST00000640538.1	cdna chromosome:GRCh38:CHR_HSCHR6_MHC_MANN_CTG1:31397520:31398423:-1 gene:ENSG00000224608.10 gene_biotype:protein_coding transcript_biotype:protein_coding gene_symbol:HLA-B description:major histocompatibility complex, class I, B [Source:HGNC Symbol;Acc:HGNC:4932]	GCTGTGGTGGTGCCTTCTGGAGAAGAGCAGAGATACACATGCCATGTACAGCATGAGGGGCTGCCGAAGCCCCTCACCCTGAGATGGGGTGGAAAAGGAGGGAGCTACTCTCAGGCTGCGTGCAGCGACAGTGCCCAGGGCTCTGAT
HLA-B	ENST00000640615.1	cdna chromosome:GRCh38:6:31269491:31355404:-1 gene:ENSG00000234745.11 gene_biotype:protein_coding transcript_biotype:protein_coding gene_symbol:HLA-B description:major histocompatibility complex, class I, B [Source:HGNC Symbol;Acc:HGNC:4932]	GCTGTGGTGGTGCCTTCTGGAGAAGAGCAGAGATACACATGCCATGTACAGCATGAGGGGCTGCCGAAGCCCCTCACCCTGAGATGGGAGCCGTCTTCCCAGTCCACCGTCCCCATCGTGGGCATTGTTGCTGGCCTGGCTGTCCTAGCAGTTGTGGTCATCGGAGCTGTGGTCGCTGCTGTGATGTGTAGGAGGAAGAGTTCAGGTGGAAAAGGAGGGAGCTGCTCTCAGGCTGCGTGT
HLA-B	ENST00000640675.1	cdna chromosome:GRCh38:CHR_HSCHR6_MHC_SSTO_CTG1:31262912:31349107:-1 gene:ENSG00000228964.10 gene_biotype:protein_coding transcript_biotype:protein_coding gene_symbol:HLA-B description:major histocompatibility complex, class I, B [Source:HGNC Symbol;Acc:HGNC:4932]	GCTGTGGTGGTGCCTTCTGGAGAAGAGCAGAGATACACATGCCATGTACAGCATGAGGGGCTGCCGAAGCCCCTCACCCTGAGATGGGAGCCGTCTTCCCAGTCCACCGTCCCCATCGTGGGCATTGTTGCTGGCCTGGCTGTCCTAGCAGTTGTGGTCATCGGAGCTGTGGTCGCTGCTGTGATGTGTAGGAGGAAGAGCTCAGGTGGAAAAGGAGGGAGCTGCTCTCAGGCTGCGTGT
HLA-C	ENST00000376228.9	cdna chromosome:GRCh38:6:31268749:31272086:-1 gene:ENSG00000204525.16 gene_biotype:protein_coding transcript_biotype:protein_coding gene_symbol:HLA-C description:major histocompatibility complex, class I, C [Source:HGNC Symbol;Acc:HGNC:4933]	TCCCCAGAGGCCGAGATGCGGGTCATGGCGCCCCGAGCCCTCCTCCTGCTGCTCTCGGGAGGCCTGGCCCTGACCGAGACCTGGGCCTGCTCCCACTCCATGAGGTATTTCGACACCGCCGTGTCCCGGCCCGGCCGCGGAGAGCCCCGCTTCATCTCAGTGGGCTACGTGGACGACACGCAGTTCGTGCGGTTCGACAGCGACGCCGCGAGTCCGAGAGGGGAGCCGCGGGCGCCGTGGGTGGAGCAGGAGGGGCCGGAGTATTGGGACCGGGAGACACAGAAGTACAAGCGCCAGGCACAGGCTGACCGAGTGAGCCTGCGGAACCTGCGCGGCTACTACAACCAGAGCGAGGACGGGTCTCACACCCTCCAGAGGATGTCTGGCTGCGACCTGGGG…
HLA-C	ENST00000376237.8	cdna chromosome:GRCh38:6:31268749:31272105:-1 gene:ENSG00000204525.16 gene_biotype:protein_coding transcript_biotype:nonsense_mediated_decay gene_symbol:HLA-C description:major histocompatibility complex, class I, C [Source:HGNC Symbol;Acc:HGNC:4933]	CCCACCCGGACTCACATTCTCCCCAGAGGCCGAGATGCGGGTCATGGCGCCCCGAGCCCTCCTCCTGCTGCTCTCGGGAGGCCTGGCCCTGACCGAGACCTGGGCCTGCTCCCACTCCATGAGGTATTTCGACACCGCCGTGTCCCGGCCCGGCCGCGGAGAGCCCCGCTTCATCTCAGTGGGCTACGTGGACGACACGCAGTTCGTGCGGTTCGACAGCGACGCCGCGAGTCCGAGAGGGGAGCCGCGGGCGCCGTGGGTGGAGCAGGAGGGGCCGGAGTATTGGGACCGGGAGACACAGAAGTACAAGCGCCAGGCACAGGCTGACCGAGTGAGCCTGCGGAACCTGCGCGGCTACTACAACCAGAGCGAGGACGAGGATGTCTGGCTGCGACCTGG…
HLA-C	ENST00000383323.6	cdna chromosome:GRCh38:CHR_HSCHR6_MHC_QBL_CTG1:31258588:31261915:-1 gene:ENSG00000206452.10 gene_biotype:protein_coding transcript_biotype:protein_coding gene_symbol:HLA-C description:major histocompatibility complex, class I, C [Source:HGNC Symbol;Acc:HGNC:4933]	TCCCCAGACGCCGAGATGCGGGTCATGGCGCCCCGAACCCTCATCCTGCTGCTCTCGGGAGCCCTGGCCCTGACCGAGACCTGGGCCTGCTCCCACTCCATGAGGTATTTCTACACCGCCGTGTCCCGGCCCGGCCGCGGAGAGCCCCGCTTCATCGCAGTGGGCTACGTGGACGACACGCAGTTCGTGCAGTTCGACAGCGACGCCGCGAGTCCAAGAGGGGAGCCGCGGGCGCCGTGGGTGGAGCAGGAGGGGCCGGAGTATTGGGACCGGGAGACACAGAAGTACAAGCGCCAGGCACAGACTGACCGAGTGAACCTGCGGAAACTGCGCGGCTACTACAACCAGAGCGAGGCCGGGTCTCACACCCTCCAGAGGATGTATGGCTGCGACCTGGGG…
HLA-C	ENST00000383329.7	cdna chromosome:GRCh38:6:31268749:31272086:-1 gene:ENSG00000204525.16 gene_biotype:protein_coding transcript_biotype:protein_coding gene_symbol:HLA-C description:major histocompatibility complex, class I, C [Source:HGNC Symbol;Acc:HGNC:4933]	TCCCCAGAGGCCGAGATGCGGGTCATGGCGCCCCGAGCCCTCCTCCTGCTGCTCTCGGGAGGCCTGGCCCTGACCGAGACCTGGGCCTGCTCCCACTCCATGAGGTATTTCGACACCGCCGTGTCCCGGCCCGGCCGCGGAGAGCCCCGCTTCATCTCAGTGGGCTACGTGGACGACACGCAGTTCGTGCGGTTCGACAGCGACGCCGCGAGTCCGAGAGGGGAGCCGCGGGCGCCGTGGGTGGAGCAGGAGGGGCCGGAGTATTGGGACCGGGAGACACAGAAGTACAAGCGCCAGGCACAGGCTGACCGAGTGAGCCTGCGGAACCTGCGCGGCTACTACAACCAGAGCGAGGACGGGTCTCACACCCTCCAGAGGATGTCTGGCTGCGACCTGGGG…
HLA-C	ENST00000383483.8	cdna chromosome:GRCh38:CHR_HSCHR6_MHC_SSTO_CTG1:31262172:31265499:-1 gene:ENSG00000206435.10 gene_biotype:protein_coding transcript_biotype:protein_coding gene_symbol:HLA-C description:major histocompatibility complex, class I, C [Source:HGNC Symbol;Acc:HGNC:4933]	TCCCCAGACGCCGAGATGCGGGTCATGGCGCCCCGAACCCTCATCCTGCTGCTCTCGGGAGCCCTGGCCCTGACCGAGACCTGGGCCTGCTCCCACTCCATGAGGTATTTCTACACCGCCGTGTCCCGGCCCGGCCGCGGAGAGCCCCGCTTCATCGCAGTGGGCTACGTGGACGACACGCAGTTCGTGCAGTTCGACAGCGACGCCGCGAGTCCAAGAGGGGAGCCGCGGGCGCCGTGGGTGGAGCAGGAGGGGCCGGAGTATTGGGACCGGGAGACACAGAAGTACAAGCGCCAGGCACAGACTGACCGAGTGAACCTGCGGAAACTGCGCGGCTACTACAACCAGAGCGAGGCCGGGTCTCACACCCTCCAGAGGATGTATGGCTGCGACCTGGGG…
HLA-C	ENST00000383487.7	cdna chromosome:GRCh38:CHR_HSCHR6_MHC_SSTO_CTG1:31262172:31265499:-1 gene:ENSG00000206435.10 gene_biotype:protein_coding transcript_biotype:protein_coding gene_symbol:HLA-C description:major histocompatibility complex, class I, C [Source:HGNC Symbol;Acc:HGNC:4933]	TCCCCAGACGCCGAGATGCGGGTCATGGCGCCCCGAACCCTCATCCTGCTGCTCTCGGGAGCCCTGGCCCTGACCGAGACCTGGGCCTGCTCCCACTCCATGAGGTATTTCTACACCGCCGTGTCCCGGCCCGGCCGCGGAGAGCCCCGCTTCATCGCAGTGGGCTACGTGGACGACACGCAGTTCGTGCAGTTCGACAGCGACGCCGCGAGTCCAAGAGGGGAGCCGCGGGCGCCGTGGGTGGAGCAGGAGGGGCCGGAGTATTGGGACCGGGAGACACAGAAGTACAAGCGCCAGGCACAGACTGACCGAGTGAACCTGCGGAAACTGCGCGGCTACTACAACCAGAGCGAGGCCGGGTCTCACACCCTCCAGAGGATGTATGGCTGCGACCTGGGG…
HLA-C	ENST00000400341.7	cdna chromosome:GRCh38:CHR_HSCHR6_MHC_SSTO_CTG1:31262172:31265564:-1 gene:ENSG00000206435.10 gene_biotype:protein_coding transcript_biotype:protein_coding gene_symbol:HLA-C description:major histocompatibility complex, class I, C [Source:HGNC Symbol;Acc:HGNC:4933]	AAGCCAATCAGCGTCTCCGCAGTCCCGGTTCTAAAGTCCCCAGTCACCCACCCGGACTCGGATTCTCCCCAGACGCCGAGATGCGGGTCATGGCGCCCCGAACCCTCATCCTGCTGCTCTCGGGAGCCCTGGCCCTGACCGAGACCTGGGCCTGCTCCCACTCCATGAGGTATTTCTACACCGCCGTGTCCCGGCCCGGCCGCGGAGAGCCCCGCTTCATCGCAGTGGGCTACGTGGACGACACGCAGTTCGTGCAGTTCGACAGCGACGCCGCGAGTCCAAGAGGGGAGCCGCGGGCGCCGTGGGTGGAGCAGGAGGGGCCGGAGTATTGGGACCGGGAGACACAGAAGTACAAGCGCCAGGCACAGACTGACCGAGTGAACCTGCGGAAACTGCGCG…
HLA-C	ENST00000400394.7	cdna chromosome:GRCh38:CHR_HSCHR6_MHC_QBL_CTG1:31258588:31261959:-1 gene:ENSG00000206452.10 gene_biotype:protein_coding transcript_biotype:protein_coding gene_symbol:HLA-C description:major histocompatibility complex, class I, C [Source:HGNC Symbol;Acc:HGNC:4933]	GTCCCGGTTCTAAAGTCCCCAGTCACCCACCCGGACTCGGATTCTCCCCAGACGCCGAGATGCGGGTCATGGCGCCCCGAACCCTCATCCTGCTGCTCTCGGGAGCCCTGGCCCTGACCGAGACCTGGGCCTGCTCCCACTCCATGAGGTATTTCTACACCGCCGTGTCCCGGCCCGGCCGCGGAGAGCCCCGCTTCATCGCAGTGGGCTACGTGGACGACACGCAGTTCGTGCAGTTCGACAGCGACGCCGCGAGTCCAAGAGGGGAGCCGCGGGCGCCGTGGGTGGAGCAGGAGGGGCCGGAGTATTGGGACCGGGAGACACAGAAGTACAAGCGCCAGGCACAGACTGACCGAGTGAACCTGCGGAAACTGCGCGGCTACTACAACCAGAGCGAGG…
HLA-C	ENST00000400395.7	cdna chromosome:GRCh38:CHR_HSCHR6_MHC_QBL_CTG1:31258588:31261915:-1 gene:ENSG00000206452.10 gene_biotype:protein_coding transcript_biotype:protein_coding gene_symbol:HLA-C description:major histocompatibility complex, class I, C [Source:HGNC Symbol;Acc:HGNC:4933]	TCCCCAGACGCCGAGATGCGGGTCATGGCGCCCCGAACCCTCATCCTGCTGCTCTCGGGAGCCCTGGCCCTGACCGAGACCTGGGCCTGCTCCCACTCCATGAGGTATTTCTACACCGCCGTGTCCCGGCCCGGCCGCGGAGAGCCCCGCTTCATCGCAGTGGGCTACGTGGACGACACGCAGTTCGTGCAGTTCGACAGCGACGCCGCGAGTCCAAGAGGGGAGCCGCGGGCGCCGTGGGTGGAGCAGGAGGGGCCGGAGTATTGGGACCGGGAGACACAGAAGTACAAGCGCCAGGCACAGACTGACCGAGTGAACCTGCGGAAACTGCGCGGCTACTACAACCAGAGCGAGGCCGGGTCTCACACCCTCCAGAGGATGTATGGCTGCGACCTGGGG…
HLA-C	ENST00000414249.6	cdna chromosome:GRCh38:CHR_HSCHR6_MHC_MANN_CTG1:31312208:31315535:-1 gene:ENSG00000237022.10 gene_biotype:protein_coding transcript_biotype:protein_coding gene_symbol:HLA-C description:major histocompatibility complex, class I, C [Source:HGNC Symbol;Acc:HGNC:4933]	TCCCCAGACGCCGAGATGCGGGTCATGGCGCCCCGAACCCTCATCCTGCTGCTCTCGGGAGCCCTGGCCCTGACCGAGACCTGGGCCTGCTCCCACTCCATGAGGTATTTCTACACCGCCGTGTCCCGGCCCGGCCGCGGAGAGCCCCGCTTCATCGCAGTGGGCTACGTGGACGACACGCAGTTCGTGCGGTTCGACAGCGACGCCGCGAGTCCAAGAGGGGAGCCGCGGGCGCCGTGGGTGGAGCAGGAGGGGCCGGAGTATTGGGACCGGGAGACACAGAAGTACAAGCGCCAGGCACAGACTGACCGAGTGAGCCTGCGGAACCTGCGCGGCTACTACAACCAGAGCGAGGCCGGGTCTCACACCCTCCAGTGGATGTATGGCTGCGACCTGGGG…
HLA-C	ENST00000415537.1	cdna chromosome:GRCh38:6:31270214:31272069:-1 gene:ENSG00000204525.16 gene_biotype:protein_coding transcript_biotype:protein_coding gene_symbol:HLA-C description:major histocompatibility complex, class I, C [Source:HGNC Symbol;Acc:HGNC:4933]	GCGGGTCATGGCGCCCCGAGCCCTCCTCCTGCTGCTCTCGGGAGGCCTGGCCCTGACCGAGACCTGGGCCTGCTCCCACTCCATGAGGTATTTCGACACCGCCGTGTCCCGGCCCGGCCGCGGAGAGCCCCGCTTCATCTCAGTGGGCTACGTGGACGACACGCAGTTCGTGCGGTTCGACAGCGACGCCGCGAGTCCGAGAGGGGAGCCGCGGGCGCCGTGGGTGGAGCAGGAGGGGCCGGAGTATTGGGACCGGGAGACACAGAAGTACAAGCGCCAGGCACAGGCTGACCGAGTGAGCCTGCGGAACCTGCGCGGCTACTACAACCAGAGCGAGGACGGGTCTCACACCCTCCAGAGGATGTCTGGCTGCGACCTGGGGCCCGACGGGCGCCTCCT…
HLA-C	ENST00000419135.6	cdna chromosome:GRCh38:CHR_HSCHR6_MHC_MCF_CTG1:31345885:31349212:-1 gene:ENSG00000225691.7 gene_biotype:protein_coding transcript_biotype:protein_coding gene_symbol:HLA-C description:major histocompatibility complex, class I, C [Source:HGNC Symbol;Acc:HGNC:4933]	TCCCCAGACGCCGAGATGCGGGTCATGGCGCCCCGAACCCTCATCCTGCTGCTCTCGGGAGCCCTGGCCCTGACCGAGACCTGGGCCGGCTCCCACTCCATGAGGTATTTCTACACCGCTGTGTCCCGGCCCGGCCGCGGGGAGCCCCACTTCATCGCAGTGGGCTACGTGGACGACACGCAGTTCGTGCGGTTCGACAGCGACGCCGCGAGTCCGAGAGGGGAGCCGCGGGCGCCGTGGGTGGAGCAGGAGGGGCCGGAGTATTGGGACCGGGAGACACAGAAGTACAAGCGCCAGGCACAGACTGACCGAGTGAGCCTGCGGAACCTGCGCGGCTACTACAACCAGAGCGAGGCCGGGTCTCACATCATCCAGAGGATGTATGGCTGCGACGTGGGG…
HLA-C	ENST00000419590.5	cdna chromosome:GRCh38:CHR_HSCHR6_MHC_MANN_CTG1:31312208:31315542:-1 gene:ENSG00000237022.10 gene_biotype:protein_coding transcript_biotype:protein_coding gene_symbol:HLA-C description:major histocompatibility complex, class I, C [Source:HGNC Symbol;Acc:HGNC:4933]	CGGATTCTCCCCAGACGCCGAGATGCGGGTCATGGCGCCCCGAACCCTCATCCTGCTGCTCTCGGGAGCCCTGGCCCTGACCGAGACCTGGGCCTGCTCCCACTCCATGAGGTATTTCTACACCGCCGTGTCCCGGCCCGGCCGCGGAGAGCCCCGCTTCATCGCAGTGGGCTACGTGGACGACACGCAGTTCGTGCGGTTCGACAGCGACGCCGCGAGTCCAAGAGGGGAGCCGCGGGCGCCGTGGGTGGAGCAGGAGGGGCCGGAGTATTGGGACCGGGAGACACAGAAGTACAAGCGCCAGGCACAGACTGACCGAGTGAGCCTGCGGAACCTGCGCGGCTACTACAACCAGAGCGAGGCCGGGTCTCACACCCTCCAGTGGATGTATGGCTGCGA…
HLA-C	ENST00000420206.5	cdna chromosome:GRCh38:CHR_HSCHR6_MHC_DBB_CTG1:31260956:31264327:-1 gene:ENSG00000228299.9 gene_biotype:protein_coding transcript_biotype:protein_coding gene_symbol:HLA-C description:major histocompatibility complex, class I, C [Source:HGNC Symbol;Acc:HGNC:4933]	GTCCCGGTTCTAAAGTCCCCAGTCACCCACCCGGACTCGGATTCTCCCCAGACGCCGAGATGCGGGTCATGGCGCCCCGAACCCTCATCCTGCTGCTCTCGGGAGCCCTGGCCCTGACCGAGACCTGGGCCTGCTCCCACTCCATGAGGTATTTCGACACCGCCGTGTCCCGGCCCGGCCGCGGAGAGCCCCGCTTCATCTCAGTGGGCTACGTGGACGACACGCAGTTCGTGCGGTTCGACAGCGACGCCGCGAGTCCGAGAGGGGAGCCCCGGGCGCCGTGGGTGGAGCAGGAGGGGCCGGAGTATTGGGACCGGGAGACACAGAAGTACAAGCGCCAGGCACAGGCTGACCGAGTGAACCTGCGGAAACTGCGCGGCTACTACAACCAGAGCGAGG…
HLA-C	ENST00000422726.6	cdna chromosome:GRCh38:CHR_HSCHR6_MHC_COX_CTG1:31259794:31263138:-1 gene:ENSG00000233841.11 gene_biotype:protein_coding transcript_biotype:protein_coding gene_symbol:HLA-C description:major histocompatibility complex, class I, C [Source:HGNC Symbol;Acc:HGNC:4933]	CACATTCTCCCCAGAGGCCGAGATGCGGGTCATGGCGCCCCGAGCCCTCCTCCTGCTGCTCTCGGGAGGCCTGGCCCTGACCGAGACCTGGGCCTGCTCCCACTCCATGAGGTATTTCGACACCGCCGTGTCCCGGCCCGGCCGCGGAGAGCCCCGCTTCATCTCAGTGGGCTACGTGGACGACACGCAGTTCGTGCGGTTCGACAGCGACGCCGCGAGTCCGAGAGGGGAGCCGCGGGCGCCGTGGGTGGAGCAGGAGGGGCCGGAGTATTGGGACCGGGAGACACAGAACTACAAGCGCCAGGCACAGGCTGACCGAGTGAGCCTGCGGAACCTGCGCGGCTACTACAACCAGAGCGAGGACGGGTCTCACACCCTCCAGAGGATGTATGGCTGCGA…
HLA-C	ENST00000422921.6	cdna chromosome:GRCh38:CHR_HSCHR6_MHC_DBB_CTG1:31260956:31264283:-1 gene:ENSG00000228299.9 gene_biotype:protein_coding transcript_biotype:protein_coding gene_symbol:HLA-C description:major histocompatibility complex, class I, C [Source:HGNC Symbol;Acc:HGNC:4933]	TCCCCAGACGCCGAGATGCGGGTCATGGCGCCCCGAACCCTCATCCTGCTGCTCTCGGGAGCCCTGGCCCTGACCGAGACCTGGGCCTGCTCCCACTCCATGAGGTATTTCGACACCGCCGTGTCCCGGCCCGGCCGCGGAGAGCCCCGCTTCATCTCAGTGGGCTACGTGGACGACACGCAGTTCGTGCGGTTCGACAGCGACGCCGCGAGTCCGAGAGGGGAGCCCCGGGCGCCGTGGGTGGAGCAGGAGGGGCCGGAGTATTGGGACCGGGAGACACAGAAGTACAAGCGCCAGGCACAGGCTGACCGAGTGAACCTGCGGAAACTGCGCGGCTACTACAACCAGAGCGAGGACGGGTCTCACACCCTCCAGTGGATGTATGGCTGCGACCTGGGG…
HLA-C	ENST00000423509.6	cdna chromosome:GRCh38:CHR_HSCHR6_MHC_COX_CTG1:31259794:31263131:-1 gene:ENSG00000233841.11 gene_biotype:protein_coding transcript_biotype:protein_coding gene_symbol:HLA-C description:major histocompatibility complex, class I, C [Source:HGNC Symbol;Acc:HGNC:4933]	TCCCCAGAGGCCGAGATGCGGGTCATGGCGCCCCGAGCCCTCCTCCTGCTGCTCTCGGGAGGCCTGGCCCTGACCGAGACCTGGGCCTGCTCCCACTCCATGAGGTATTTCGACACCGCCGTGTCCCGGCCCGGCCGCGGAGAGCCCCGCTTCATCTCAGTGGGCTACGTGGACGACACGCAGTTCGTGCGGTTCGACAGCGACGCCGCGAGTCCGAGAGGGGAGCCGCGGGCGCCGTGGGTGGAGCAGGAGGGGCCGGAGTATTGGGACCGGGAGACACAGAACTACAAGCGCCAGGCACAGGCTGACCGAGTGAGCCTGCGGAACCTGCGCGGCTACTACAACCAGAGCGAGGACGGGTCTCACACCCTCCAGAGGATGTATGGCTGCGACCTGGGG…
HLA-C	ENST00000424832.6	cdna chromosome:GRCh38:CHR_HSCHR6_MHC_COX_CTG1:31259794:31263175:-1 gene:ENSG00000233841.11 gene_biotype:protein_coding transcript_biotype:protein_coding gene_symbol:HLA-C description:major histocompatibility complex, class I, C [Source:HGNC Symbol;Acc:HGNC:4933]	GTCCCGGTTCTAAAGTCCCCAGTCACCCACCCGGACTCACATTCTCCCCAGAGGCCGAGATGCGGGTCATGGCGCCCCGAGCCCTCCTCCTGCTGCTCTCGGGAGGCCTGGCCCTGACCGAGACCTGGGCCTGCTCCCACTCCATGAGGTATTTCGACACCGCCGTGTCCCGGCCCGGCCGCGGAGAGCCCCGCTTCATCTCAGTGGGCTACGTGGACGACACGCAGTTCGTGCGGTTCGACAGCGACGCCGCGAGTCCGAGAGGGGAGCCGCGGGCGCCGTGGGTGGAGCAGGAGGGGCCGGAGTATTGGGACCGGGAGACACAGAACTACAAGCGCCAGGCACAGGCTGACCGAGTGAGCCTGCGGAACCTGCGCGGCTACTACAACCAGAGCGAGG…
HLA-C	ENST00000429840.6	cdna chromosome:GRCh38:CHR_HSCHR6_MHC_MCF_CTG1:31345885:31349219:-1 gene:ENSG00000225691.7 gene_biotype:protein_coding transcript_biotype:protein_coding gene_symbol:HLA-C description:major histocompatibility complex, class I, C [Source:HGNC Symbol;Acc:HGNC:4933]	CAGATTCTCCCCAGACGCCGAGATGCGGGTCATGGCGCCCCGAACCCTCATCCTGCTGCTCTCGGGAGCCCTGGCCCTGACCGAGACCTGGGCCGGCTCCCACTCCATGAGGTATTTCTACACCGCTGTGTCCCGGCCCGGCCGCGGGGAGCCCCACTTCATCGCAGTGGGCTACGTGGACGACACGCAGTTCGTGCGGTTCGACAGCGACGCCGCGAGTCCGAGAGGGGAGCCGCGGGCGCCGTGGGTGGAGCAGGAGGGGCCGGAGTATTGGGACCGGGAGACACAGAAGTACAAGCGCCAGGCACAGACTGACCGAGTGAGCCTGCGGAACCTGCGCGGCTACTACAACCAGAGCGAGGCCGGGTCTCACATCATCCAGAGGATGTATGGCTGCGA…
HLA-C	ENST00000430940.6	cdna chromosome:GRCh38:CHR_HSCHR6_MHC_COX_CTG1:31259794:31263131:-1 gene:ENSG00000233841.11 gene_biotype:protein_coding transcript_biotype:protein_coding gene_symbol:HLA-C description:major histocompatibility complex, class I, C [Source:HGNC Symbol;Acc:HGNC:4933]	TCCCCAGAGGCCGAGATGCGGGTCATGGCGCCCCGAGCCCTCCTCCTGCTGCTCTCGGGAGGCCTGGCCCTGACCGAGACCTGGGCCTGCTCCCACTCCATGAGGTATTTCGACACCGCCGTGTCCCGGCCCGGCCGCGGAGAGCCCCGCTTCATCTCAGTGGGCTACGTGGACGACACGCAGTTCGTGCGGTTCGACAGCGACGCCGCGAGTCCGAGAGGGGAGCCGCGGGCGCCGTGGGTGGAGCAGGAGGGGCCGGAGTATTGGGACCGGGAGACACAGAACTACAAGCGCCAGGCACAGGCTGACCGAGTGAGCCTGCGGAACCTGCGCGGCTACTACAACCAGAGCGAGGACGGGTCTCACACCCTCCAGAGGATGTATGGCTGCGACCTGGGG…
HLA-C	ENST00000433153.6	cdna chromosome:GRCh38:CHR_HSCHR6_MHC_MCF_CTG1:31345885:31349212:-1 gene:ENSG00000225691.7 gene_biotype:protein_coding transcript_biotype:protein_coding gene_symbol:HLA-C description:major histocompatibility complex, class I, C [Source:HGNC Symbol;Acc:HGNC:4933]	TCCCCAGACGCCGAGATGCGGGTCATGGCGCCCCGAACCCTCATCCTGCTGCTCTCGGGAGCCCTGGCCCTGACCGAGACCTGGGCCGGCTCCCACTCCATGAGGTATTTCTACACCGCTGTGTCCCGGCCCGGCCGCGGGGAGCCCCACTTCATCGCAGTGGGCTACGTGGACGACACGCAGTTCGTGCGGTTCGACAGCGACGCCGCGAGTCCGAGAGGGGAGCCGCGGGCGCCGTGGGTGGAGCAGGAGGGGCCGGAGTATTGGGACCGGGAGACACAGAAGTACAAGCGCCAGGCACAGACTGACCGAGTGAGCCTGCGGAACCTGCGCGGCTACTACAACCAGAGCGAGGCCGGGTCTCACATCATCCAGAGGATGTATGGCTGCGACGTGGGG…
HLA-C	ENST00000434884.6	cdna chromosome:GRCh38:CHR_HSCHR6_MHC_QBL_CTG1:31258588:31261922:-1 gene:ENSG00000206452.10 gene_biotype:protein_coding transcript_biotype:protein_coding gene_symbol:HLA-C description:major histocompatibility complex, class I, C [Source:HGNC Symbol;Acc:HGNC:4933]	CGGATTCTCCCCAGACGCCGAGATGCGGGTCATGGCGCCCCGAACCCTCATCCTGCTGCTCTCGGGAGCCCTGGCCCTGACCGAGACCTGGGCCTGCTCCCACTCCATGAGGTATTTCTACACCGCCGTGTCCCGGCCCGGCCGCGGAGAGCCCCGCTTCATCGCAGTGGGCTACGTGGACGACACGCAGTTCGTGCAGTTCGACAGCGACGCCGCGAGTCCAAGAGGGGAGCCGCGGGCGCCGTGGGTGGAGCAGGAGGGGCCGGAGTATTGGGACCGGGAGACACAGAAGTACAAGCGCCAGGCACAGACTGACCGAGTGAACCTGCGGAAACTGCGCGGCTACTACAACCAGAGCGAGGCCGGGTCTCACACCCTCCAGAGGATGTATGGCTGCGA…
HLA-C	ENST00000437368.1	cdna chromosome:GRCh38:CHR_HSCHR6_MHC_MANN_CTG1:31313667:31315518:-1 gene:ENSG00000237022.10 gene_biotype:protein_coding transcript_biotype:protein_coding gene_symbol:HLA-C description:major histocompatibility complex, class I, C [Source:HGNC Symbol;Acc:HGNC:4933]	GCGGGTCATGGCGCCCCGAACCCTCATCCTGCTGCTCTCGGGAGCCCTGGCCCTGACCGAGACCTGGGCCTGCTCCCACTCCATGAGGTATTTCTACACCGCCGTGTCCCGGCCCGGCCGCGGAGAGCCCCGCTTCATCGCAGTGGGCTACGTGGACGACACGCAGTTCGTGCGGTTCGACAGCGACGCCGCGAGTCCAAGAGGGGAGCCGCGGGCGCCGTGGGTGGAGCAGGAGGGGCCGGAGTATTGGGACCGGGAGACACAGAAGTACAAGCGCCAGGCACAGACTGACCGAGTGAGCCTGCGGAACCTGCGCGGCTACTACAACCAGAGCGAGGCCGGGTCTCACACCCTCCAGTGGATGTATGGCTGCGACCTGGGGCCCGACGGGCGCCTCCT…
HLA-C	ENST00000438171.6	cdna chromosome:GRCh38:CHR_HSCHR6_MHC_MANN_CTG1:31312208:31315579:-1 gene:ENSG00000237022.10 gene_biotype:protein_coding transcript_biotype:protein_coding gene_symbol:HLA-C description:major histocompatibility complex, class I, C [Source:HGNC Symbol;Acc:HGNC:4933]	GTCCCGGTTCTAAAGTCCCCAGTCACCCACCCGGACTCGGATTCTCCCCAGACGCCGAGATGCGGGTCATGGCGCCCCGAACCCTCATCCTGCTGCTCTCGGGAGCCCTGGCCCTGACCGAGACCTGGGCCTGCTCCCACTCCATGAGGTATTTCTACACCGCCGTGTCCCGGCCCGGCCGCGGAGAGCCCCGCTTCATCGCAGTGGGCTACGTGGACGACACGCAGTTCGTGCGGTTCGACAGCGACGCCGCGAGTCCAAGAGGGGAGCCGCGGGCGCCGTGGGTGGAGCAGGAGGGGCCGGAGTATTGGGACCGGGAGACACAGAAGTACAAGCGCCAGGCACAGACTGACCGAGTGAGCCTGCGGAACCTGCGCGGCTACTACAACCAGAGCGAGG…
HLA-C	ENST00000445075.1	cdna chromosome:GRCh38:CHR_HSCHR6_MHC_MCF_CTG1:31347345:31349195:-1 gene:ENSG00000225691.7 gene_biotype:protein_coding transcript_biotype:protein_coding gene_symbol:HLA-C description:major histocompatibility complex, class I, C [Source:HGNC Symbol;Acc:HGNC:4933]	GCGGGTCATGGCGCCCCGAACCCTCATCCTGCTGCTCTCGGGAGCCCTGGCCCTGACCGAGACCTGGGCCGGCTCCCACTCCATGAGGTATTTCTACACCGCTGTGTCCCGGCCCGGCCGCGGGGAGCCCCACTTCATCGCAGTGGGCTACGTGGACGACACGCAGTTCGTGCGGTTCGACAGCGACGCCGCGAGTCCGAGAGGGGAGCCGCGGGCGCCGTGGGTGGAGCAGGAGGGGCCGGAGTATTGGGACCGGGAGACACAGAAGTACAAGCGCCAGGCACAGACTGACCGAGTGAGCCTGCGGAACCTGCGCGGCTACTACAACCAGAGCGAGGCCGGGTCTCACATCATCCAGAGGATGTATGGCTGCGACGTGGGGCCCGACGGGCGCCTCCT…
HLA-C	ENST00000448362.1	cdna chromosome:GRCh38:CHR_HSCHR6_MHC_QBL_CTG1:31260047:31261898:-1 gene:ENSG00000206452.10 gene_biotype:protein_coding transcript_biotype:protein_coding gene_symbol:HLA-C description:major histocompatibility complex, class I, C [Source:HGNC Symbol;Acc:HGNC:4933]	GCGGGTCATGGCGCCCCGAACCCTCATCCTGCTGCTCTCGGGAGCCCTGGCCCTGACCGAGACCTGGGCCTGCTCCCACTCCATGAGGTATTTCTACACCGCCGTGTCCCGGCCCGGCCGCGGAGAGCCCCGCTTCATCGCAGTGGGCTACGTGGACGACACGCAGTTCGTGCAGTTCGACAGCGACGCCGCGAGTCCAAGAGGGGAGCCGCGGGCGCCGTGGGTGGAGCAGGAGGGGCCGGAGTATTGGGACCGGGAGACACAGAAGTACAAGCGCCAGGCACAGACTGACCGAGTGAACCTGCGGAAACTGCGCGGCTACTACAACCAGAGCGAGGCCGGGTCTCACACCCTCCAGAGGATGTATGGCTGCGACCTGGGGCCCGACGGGCGCCTCCT…
HLA-C	ENST00000449884.1	cdna chromosome:GRCh38:CHR_HSCHR6_MHC_SSTO_CTG1:31263631:31265482:-1 gene:ENSG00000206435.10 gene_biotype:protein_coding transcript_biotype:protein_coding gene_symbol:HLA-C description:major histocompatibility complex, class I, C [Source:HGNC Symbol;Acc:HGNC:4933]	GCGGGTCATGGCGCCCCGAACCCTCATCCTGCTGCTCTCGGGAGCCCTGGCCCTGACCGAGACCTGGGCCTGCTCCCACTCCATGAGGTATTTCTACACCGCCGTGTCCCGGCCCGGCCGCGGAGAGCCCCGCTTCATCGCAGTGGGCTACGTGGACGACACGCAGTTCGTGCAGTTCGACAGCGACGCCGCGAGTCCAAGAGGGGAGCCGCGGGCGCCGTGGGTGGAGCAGGAGGGGCCGGAGTATTGGGACCGGGAGACACAGAAGTACAAGCGCCAGGCACAGACTGACCGAGTGAACCTGCGGAAACTGCGCGGCTACTACAACCAGAGCGAGGCCGGGTCTCACACCCTCCAGAGGATGTATGGCTGCGACCTGGGGCCCGACGGGCGCCTCCT…
HLA-C	ENST00000453809.6	cdna chromosome:GRCh38:CHR_HSCHR6_MHC_MANN_CTG1:31312208:31315535:-1 gene:ENSG00000237022.10 gene_biotype:protein_coding transcript_biotype:protein_coding gene_symbol:HLA-C description:major histocompatibility complex, class I, C [Source:HGNC Symbol;Acc:HGNC:4933]	TCCCCAGACGCCGAGATGCGGGTCATGGCGCCCCGAACCCTCATCCTGCTGCTCTCGGGAGCCCTGGCCCTGACCGAGACCTGGGCCTGCTCCCACTCCATGAGGTATTTCTACACCGCCGTGTCCCGGCCCGGCCGCGGAGAGCCCCGCTTCATCGCAGTGGGCTACGTGGACGACACGCAGTTCGTGCGGTTCGACAGCGACGCCGCGAGTCCAAGAGGGGAGCCGCGGGCGCCGTGGGTGGAGCAGGAGGGGCCGGAGTATTGGGACCGGGAGACACAGAAGTACAAGCGCCAGGCACAGACTGACCGAGTGAGCCTGCGGAACCTGCGCGGCTACTACAACCAGAGCGAGGCCGGGTCTCACACCCTCCAGTGGATGTATGGCTGCGACCTGGGG…
HLA-C	ENST00000454033.1	cdna chromosome:GRCh38:CHR_HSCHR6_MHC_DBB_CTG1:31262415:31264266:-1 gene:ENSG00000228299.9 gene_biotype:protein_coding transcript_biotype:protein_coding gene_symbol:HLA-C description:major histocompatibility complex, class I, C [Source:HGNC Symbol;Acc:HGNC:4933]	GCGGGTCATGGCGCCCCGAACCCTCATCCTGCTGCTCTCGGGAGCCCTGGCCCTGACCGAGACCTGGGCCTGCTCCCACTCCATGAGGTATTTCGACACCGCCGTGTCCCGGCCCGGCCGCGGAGAGCCCCGCTTCATCTCAGTGGGCTACGTGGACGACACGCAGTTCGTGCGGTTCGACAGCGACGCCGCGAGTCCGAGAGGGGAGCCCCGGGCGCCGTGGGTGGAGCAGGAGGGGCCGGAGTATTGGGACCGGGAGACACAGAAGTACAAGCGCCAGGCACAGGCTGACCGAGTGAACCTGCGGAAACTGCGCGGCTACTACAACCAGAGCGAGGACGGGTCTCACACCCTCCAGTGGATGTATGGCTGCGACCTGGGGCCCGACGGGCGCCTCCT…
HLA-C	ENST00000456487.6	cdna chromosome:GRCh38:CHR_HSCHR6_MHC_DBB_CTG1:31260956:31264290:-1 gene:ENSG00000228299.9 gene_biotype:protein_coding transcript_biotype:protein_coding gene_symbol:HLA-C description:major histocompatibility complex, class I, C [Source:HGNC Symbol;Acc:HGNC:4933]	CGGATTCTCCCCAGACGCCGAGATGCGGGTCATGGCGCCCCGAACCCTCATCCTGCTGCTCTCGGGAGCCCTGGCCCTGACCGAGACCTGGGCCTGCTCCCACTCCATGAGGTATTTCGACACCGCCGTGTCCCGGCCCGGCCGCGGAGAGCCCCGCTTCATCTCAGTGGGCTACGTGGACGACACGCAGTTCGTGCGGTTCGACAGCGACGCCGCGAGTCCGAGAGGGGAGCCCCGGGCGCCGTGGGTGGAGCAGGAGGGGCCGGAGTATTGGGACCGGGAGACACAGAAGTACAAGCGCCAGGCACAGGCTGACCGAGTGAACCTGCGGAAACTGCGCGGCTACTACAACCAGAGCGAGGACGGGTCTCACACCCTCCAGTGGATGTATGGCTGCGA…
HLA-C	ENST00000457806.1	cdna chromosome:GRCh38:CHR_HSCHR6_MHC_COX_CTG1:31261259:31263114:-1 gene:ENSG00000233841.11 gene_biotype:protein_coding transcript_biotype:protein_coding gene_symbol:HLA-C description:major histocompatibility complex, class I, C [Source:HGNC Symbol;Acc:HGNC:4933]	GCGGGTCATGGCGCCCCGAGCCCTCCTCCTGCTGCTCTCGGGAGGCCTGGCCCTGACCGAGACCTGGGCCTGCTCCCACTCCATGAGGTATTTCGACACCGCCGTGTCCCGGCCCGGCCGCGGAGAGCCCCGCTTCATCTCAGTGGGCTACGTGGACGACACGCAGTTCGTGCGGTTCGACAGCGACGCCGCGAGTCCGAGAGGGGAGCCGCGGGCGCCGTGGGTGGAGCAGGAGGGGCCGGAGTATTGGGACCGGGAGACACAGAACTACAAGCGCCAGGCACAGGCTGACCGAGTGAGCCTGCGGAACCTGCGCGGCTACTACAACCAGAGCGAGGACGGGTCTCACACCCTCCAGAGGATGTATGGCTGCGACCTGGGGCCCGACGGGCGCCTCCT…
HLA-C	ENST00000457903.6	cdna chromosome:GRCh38:CHR_HSCHR6_MHC_MCF_CTG1:31345885:31349256:-1 gene:ENSG00000225691.7 gene_biotype:protein_coding transcript_biotype:protein_coding gene_symbol:HLA-C description:major histocompatibility complex, class I, C [Source:HGNC Symbol;Acc:HGNC:4933]	GTCCCGGTTCTGAAGTCCCCAGTCACCCACCCGGACTCAGATTCTCCCCAGACGCCGAGATGCGGGTCATGGCGCCCCGAACCCTCATCCTGCTGCTCTCGGGAGCCCTGGCCCTGACCGAGACCTGGGCCGGCTCCCACTCCATGAGGTATTTCTACACCGCTGTGTCCCGGCCCGGCCGCGGGGAGCCCCACTTCATCGCAGTGGGCTACGTGGACGACACGCAGTTCGTGCGGTTCGACAGCGACGCCGCGAGTCCGAGAGGGGAGCCGCGGGCGCCGTGGGTGGAGCAGGAGGGGCCGGAGTATTGGGACCGGGAGACACAGAAGTACAAGCGCCAGGCACAGACTGACCGAGTGAGCCTGCGGAACCTGCGCGGCTACTACAACCAGAGCGAGG…
HLA-C	ENST00000458192.6	cdna chromosome:GRCh38:CHR_HSCHR6_MHC_DBB_CTG1:31260956:31264283:-1 gene:ENSG00000228299.9 gene_biotype:protein_coding transcript_biotype:protein_coding gene_symbol:HLA-C description:major histocompatibility complex, class I, C [Source:HGNC Symbol;Acc:HGNC:4933]	TCCCCAGACGCCGAGATGCGGGTCATGGCGCCCCGAACCCTCATCCTGCTGCTCTCGGGAGCCCTGGCCCTGACCGAGACCTGGGCCTGCTCCCACTCCATGAGGTATTTCGACACCGCCGTGTCCCGGCCCGGCCGCGGAGAGCCCCGCTTCATCTCAGTGGGCTACGTGGACGACACGCAGTTCGTGCGGTTCGACAGCGACGCCGCGAGTCCGAGAGGGGAGCCCCGGGCGCCGTGGGTGGAGCAGGAGGGGCCGGAGTATTGGGACCGGGAGACACAGAAGTACAAGCGCCAGGCACAGGCTGACCGAGTGAACCTGCGGAAACTGCGCGGCTACTACAACCAGAGCGAGGACGGGTCTCACACCCTCCAGTGGATGTATGGCTGCGACCTGGGG…
HLA-C	ENST00000458668.6	cdna chromosome:GRCh38:CHR_HSCHR6_MHC_SSTO_CTG1:31262172:31265503:-1 gene:ENSG00000206435.10 gene_biotype:protein_coding transcript_biotype:protein_coding gene_symbol:HLA-C description:major histocompatibility complex, class I, C [Source:HGNC Symbol;Acc:HGNC:4933]	ATTCTCCCCAGACGCCGAGATGCGGGTCATGGCGCCCCGAACCCTCATCCTGCTGCTCTCGGGAGCCCTGGCCCTGACCGAGACCTGGGCCTGCTCCCACTCCATGAGGTATTTCTACACCGCCGTGTCCCGGCCCGGCCGCGGAGAGCCCCGCTTCATCGCAGTGGGCTACGTGGACGACACGCAGTTCGTGCAGTTCGACAGCGACGCCGCGAGTCCAAGAGGGGAGCCGCGGGCGCCGTGGGTGGAGCAGGAGGGGCCGGAGTATTGGGACCGGGAGACACAGAAGTACAAGCGCCAGGCACAGACTGACCGAGTGAACCTGCGGAAACTGCGCGGCTACTACAACCAGAGCGAGGCCGGGTCTCACACCCTCCAGAGGATGTATGGCTGCGACCT…
HLA-C	ENST00000459694.5	cdna chromosome:GRCh38:CHR_HSCHR6_MHC_MANN_CTG1:31312208:31313875:-1 gene:ENSG00000237022.10 gene_biotype:protein_coding transcript_biotype:retained_intron gene_symbol:HLA-C description:major histocompatibility complex, class I, C [Source:HGNC Symbol;Acc:HGNC:4933]	GGGCCCTGGGCTTCTACCCTGCGGAGATCACACTGACCTGGCAGCGGGATGGCGAGGACCAAACTCAGGACACCGAGCTTGTGGAGACCAGGCCAGCAGGAGATGGAACCTTCCAGAAGTGGGCAGCTGTGGTGGTGCCTTCTGGAGAAGAGCAGAGATACACGTGCCATGTGCAGCACGAGGGGCTGCCGGAGCCCCTCACCCTGAGATGGGAGCCATCTTCCCAGCCCACCATCCCCATCGTGGGCATCGTTGCTGGCCTGGCTGTCCTGGCTGTCCTAGCTGTCCTAGGAGCTGTGGTGGCTGTTGTTATGTGTAGGAGGAAGAGCTCAGGTAGGGAAGGGGTGAGGAGTGGGGTCTGGGTTTTCTTGTCCCACTGGGAGTTTCAAGCCCCAGGTA…
HLA-C	ENST00000461285.5	cdna chromosome:GRCh38:CHR_HSCHR6_MHC_QBL_CTG1:31258588:31261878:-1 gene:ENSG00000206452.10 gene_biotype:protein_coding transcript_biotype:retained_intron gene_symbol:HLA-C description:major histocompatibility complex, class I, C [Source:HGNC Symbol;Acc:HGNC:4933]	CCCTCATCCTGCTGCTCTCGGGAGCCCTGGCCCTGACCGAGACCTGGGCCTGTGAGTGCGAGGTTGGGAGGGAAACGGCCTCTGCGGAGAGGAGCGAGGGGCCCGCCCGGCGAGGGCGCAGGACCCGGGGAGCCGCGCAGGGAGGAGGGTCGGGCGGGTCTCAGCCCCTCCTCGCCCCCAGGCTCCCACTCCATGAGGTATTTCTACACCGCCGTGTCCCGGCCCGGCCGCGGAGAGCCCCGCTTCATCGCAGTGGGCTACGTGGACGACACGCAGTTCGTGCAGTTCGACAGCGACGCCGCGAGTCCAAGAGGGGAGCCGCGGGCGCCGTGGGTGGAGCAGGAGGGGCCGGAGTATTGGGACCGGGAGACACAGAAGTACAAGCGCCAGGCACAGACT…
HLA-C	ENST00000461470.5	cdna chromosome:GRCh38:CHR_HSCHR6_MHC_SSTO_CTG1:31262172:31265462:-1 gene:ENSG00000206435.10 gene_biotype:protein_coding transcript_biotype:retained_intron gene_symbol:HLA-C description:major histocompatibility complex, class I, C [Source:HGNC Symbol;Acc:HGNC:4933]	CCCTCATCCTGCTGCTCTCGGGAGCCCTGGCCCTGACCGAGACCTGGGCCTGTGAGTGCGAGGTTGGGAGGGAAACGGCCTCTGCGGAGAGGAGCGAGGGGCCCGCCCGGCGAGGGCGCAGGACCCGGGGAGCCGCGCAGGGAGGAGGGTCGGGCGGGTCTCAGCCCCTCCTCGCCCCCAGGCTCCCACTCCATGAGGTATTTCTACACCGCCGTGTCCCGGCCCGGCCGCGGAGAGCCCCGCTTCATCGCAGTGGGCTACGTGGACGACACGCAGTTCGTGCAGTTCGACAGCGACGCCGCGAGTCCAAGAGGGGAGCCGCGGGCGCCGTGGGTGGAGCAGGAGGGGCCGGAGTATTGGGACCGGGAGACACAGAAGTACAAGCGCCAGGCACAGACT…
HLA-C	ENST00000461937.5	cdna chromosome:GRCh38:CHR_HSCHR6_MHC_SSTO_CTG1:31263627:31265486:-1 gene:ENSG00000206435.10 gene_biotype:protein_coding transcript_biotype:nonsense_mediated_decay gene_symbol:HLA-C description:major histocompatibility complex, class I, C [Source:HGNC Symbol;Acc:HGNC:4933]	AGATGCGGGTCATGGCGCCCCGAACCCTCATCCTGCTGCTCTCGGGAGCCCTGGCCCTGACCGAGACCTGGGCCTGCTCCCACTCCATGAGGTATTTCTACACCGCCGTGTCCCGGCCCGGCCGCGGAGAGCCCCGCTTCATCGCAGTGGGCTACGTGGACGACACGCAGTTCGTGCAGTTCGACAGCGACGCCGCGAGTCCAAGAGGGGAGCCGCGGGCGCCGTGGGTGGAGCAGGAGGGGCCGGAGTATTGGGACCGGGAGACACAGAAGTACAAGCGCCAGGCACAGACTGACCGAGTGAACCTGCGGAAACTGCGCGGCTACTACAACCAGAGCGAGGCCGGGTCTCACACCCTCCAGAGGATGTATGGCTGCGACCTGGGGCCCGACGGGCGCC…
HLA-C	ENST00000462851.1	cdna chromosome:GRCh38:CHR_HSCHR6_MHC_COX_CTG1:31261266:31263175:-1 gene:ENSG00000233841.11 gene_biotype:protein_coding transcript_biotype:retained_intron gene_symbol:HLA-C description:major histocompatibility complex, class I, C [Source:HGNC Symbol;Acc:HGNC:4933]	GTCCCGGTTCTAAAGTCCCCAGTCACCCACCCGGACTCACATTCTCCCCAGAGGCCGAGATGCGGGTCATGGCGCCCCGAGCCCTCCTCCTGCTGCTCTCGGGAGGCCTGGCCCTGACCGAGACCTGGGCCTGTGAGTGCGGGGTTGGGAGGGAAGCGGCCTCTGCGGAGAGGAGCGAGGGGCCCGCCCGGCGAGGGCGCAGGACCCGGGGAGCCGCGCAGGGAGGTGGGTCGGGCGGGTCTCAGCCCCTCCTCGCCCCCAGGCTCCCACTCCATGAGGTATTTCGACACCGCCGTGTCCCGGCCCGGCCGCGGAGAGCCCCGCTTCATCTCAGTGGGCTACGTGGACGACACGCAGTTCGTGCGGTTCGACAGCGACGCCGCGAGTCCGAGAGGGGAG…
HLA-C	ENST00000464623.1	cdna chromosome:GRCh38:CHR_HSCHR6_MHC_SSTO_CTG1:31264516:31265503:-1 gene:ENSG00000206435.10 gene_biotype:protein_coding transcript_biotype:retained_intron gene_symbol:HLA-C description:major histocompatibility complex, class I, C [Source:HGNC Symbol;Acc:HGNC:4933]	ATTCTCCCCAGACGCCGAGATGCGGGTCATGGCGCCCCGAACCCTCATCCTGCTGCTCTCGGGAGCCCTGGCCCTGACCGAGACCTGGGCCTGCTCCCACTCCATGAGGTATTTCTACACCGCCGTGTCCCGGCCCGGCCGCGGAGAGCCCCGCTTCATCGCAGTGGGCTACGTGGACGACACGCAGTTCGTGCAGTTCGACAGCGACGCCGCGAGTCCAAGAGGGGAGCCGCGGGCGCCGTGGGTGGAGCAGGAGGGGCCGGAGTATTGGGACCGGGAGACACAGAAGTACAAGCGCCAGGCACAGACTGACCGAGTGAACCTGCGGAAACTGCGCGGCTACTACAACCAGAGCGAGGCCGGTGAGTGACCCCGGCCCGGGGCGCAGGTCACGACCCC…
HLA-C	ENST00000464914.5	cdna chromosome:GRCh38:CHR_HSCHR6_MHC_COX_CTG1:31261255:31263118:-1 gene:ENSG00000233841.11 gene_biotype:protein_coding transcript_biotype:nonsense_mediated_decay gene_symbol:HLA-C description:major histocompatibility complex, class I, C [Source:HGNC Symbol;Acc:HGNC:4933]	AGATGCGGGTCATGGCGCCCCGAGCCCTCCTCCTGCTGCTCTCGGGAGGCCTGGCCCTGACCGAGACCTGGGCCTGCTCCCACTCCATGAGGTATTTCGACACCGCCGTGTCCCGGCCCGGCCGCGGAGAGCCCCGCTTCATCTCAGTGGGCTACGTGGACGACACGCAGTTCGTGCGGTTCGACAGCGACGCCGCGAGTCCGAGAGGGGAGCCGCGGGCGCCGTGGGTGGAGCAGGAGGGGCCGGAGTATTGGGACCGGGAGACACAGAACTACAAGCGCCAGGCACAGGCTGACCGAGTGAGCCTGCGGAACCTGCGCGGCTACTACAACCAGAGCGAGGACGGGTCTCACACCCTCCAGAGGATGTATGGCTGCGACCTGGGGCCCGACGGGCGCC…
HLA-C	ENST00000465497.5	cdna chromosome:GRCh38:CHR_HSCHR6_MHC_MANN_CTG1:31312208:31315499:-1 gene:ENSG00000237022.10 gene_biotype:protein_coding transcript_biotype:retained_intron gene_symbol:HLA-C description:major histocompatibility complex, class I, C [Source:HGNC Symbol;Acc:HGNC:4933]	ACCCTCATCCTGCTGCTCTCGGGAGCCCTGGCCCTGACCGAGACCTGGGCCTGTGAGTGCGGGGTTGGGAGGGAAACGGCCTCTGCGGAGAGGAGCGAGGGGCCCGCCCGGCGAGGGCGCAGGACCCGGGGAGCCGCGCAGGGAGGAGGGTCGGGCGGGTCTCAGCCCCTCCTCGCCCCCAGGCTCCCACTCCATGAGGTATTTCTACACCGCCGTGTCCCGGCCCGGCCGCGGAGAGCCCCGCTTCATCGCAGTGGGCTACGTGGACGACACGCAGTTCGTGCGGTTCGACAGCGACGCCGCGAGTCCAAGAGGGGAGCCGCGGGCGCCGTGGGTGGAGCAGGAGGGGCCGGAGTATTGGGACCGGGAGACACAGAAGTACAAGCGCCAGGCACAGAC…
HLA-C	ENST00000466892.5	cdna chromosome:GRCh38:6:31268749:31269666:-1 gene:ENSG00000204525.16 gene_biotype:protein_coding transcript_biotype:retained_intron gene_symbol:HLA-C description:major histocompatibility complex, class I, C [Source:HGNC Symbol;Acc:HGNC:4933]	TTCCCCATGTTTCCTGATCCTGCCCTGGGTCTGCAGTCGTAGTTCTGGAAACTTCTCTTGGGTCCAAGACTAGGAGGTTCCCCTAAGATCACATGGCCCTGCCTCCTCCCAGTCCCCTCATAGGGCATTTTCTTCCCACAGGTGGAAAAGGAGGGAGCTGCTCTCAGGCTGCGTGTAAGTGATGGCGGCGGGCGTGTGGAGGAGCTCACCTACTCCATAATTCCTCTTGTCCCACATCTCCTGCGGGCTCTGACCAGGTCTTTTTTTTTGTTCTACCCCAGGCAGCAACAGTGCCCAGGGCTCTGATGAGTCTCTCATCACTTGTAAAGCCTGAGACAGCTGCCTGTGTGGGACTGAGATGCAGGATTTCTTCACACCTCTCCTTTGTGACTTCAAGAG…
HLA-C	ENST00000467922.1	cdna chromosome:GRCh38:CHR_HSCHR6_MHC_MCF_CTG1:31347352:31349256:-1 gene:ENSG00000225691.7 gene_biotype:protein_coding transcript_biotype:retained_intron gene_symbol:HLA-C description:major histocompatibility complex, class I, C [Source:HGNC Symbol;Acc:HGNC:4933]	GTCCCGGTTCTGAAGTCCCCAGTCACCCACCCGGACTCAGATTCTCCCCAGACGCCGAGATGCGGGTCATGGCGCCCCGAACCCTCATCCTGCTGCTCTCGGGAGCCCTGGCCCTGACCGAGACCTGGGCCGGTGAGTGCGGGGTTGGGAGGGAATCGGCCTCTGCGGAGAGGAGCGAGGGGCCCGCCCGGCGAGGGCGCAGGACCCGGGGAGCCGCGCAGGGAGGAGGGTCGGGCGGGTCTCAGCCCCTCCTCGCCCCCAGGCTCCCACTCCATGAGGTATTTCTACACCGCTGTGTCCCGGCCCGGCCGCGGGGAGCCCCACTTCATCGCAGTGGGCTACGTGGACGACACGCAGTTCGTGCGGTTCGACAGCGACGCCGCGAGTCCGAGAGGGGAG…
HLA-C	ENST00000468663.5	cdna chromosome:GRCh38:CHR_HSCHR6_MHC_DBB_CTG1:31260956:31261871:-1 gene:ENSG00000228299.9 gene_biotype:protein_coding transcript_biotype:retained_intron gene_symbol:HLA-C description:major histocompatibility complex, class I, C [Source:HGNC Symbol;Acc:HGNC:4933]	TTCCCCGTGTTTCCTGATCCTGCCCTGGGTCTGCAGTCATAGTTCTGGAAACTTCTCTTGGGTCCAAGACTAGGAGGTTCCCCTAAGATCGCATGGCCCTGCCTCCTCCCTGTCCCCTCACAGGGCATTTTCTTCCCACAGGTGGAAAAGGAGGGAGCTGCTCTCAGGCTGCGTGTAAGTGATGGCGGTGGGCGTGTGGAGGAGCTCACCCACCCCATAATTCCTCTTGTCCCACATCTCCTGCGGGCTCTGACCAGGTCTTTTTTTTTGTTCTACCCCAGCCAGCAACAGTGCCCAGGGCTCTGATGAGTCTCTCATCGCTTGTAAAGCCTGAGACAGCTGCCTGTGTGGGACTGAGATGCAGGATTTCTTCACACCTCTCCTTTGTGACTTCAAGAG…
HLA-C	ENST00000469544.5	cdna chromosome:GRCh38:CHR_HSCHR6_MHC_QBL_CTG1:31258588:31261934:-1 gene:ENSG00000206452.10 gene_biotype:protein_coding transcript_biotype:nonsense_mediated_decay gene_symbol:HLA-C description:major histocompatibility complex, class I, C [Source:HGNC Symbol;Acc:HGNC:4933]	CCCACCCGGACTCGGATTCTCCCCAGACGCCGAGATGCGGGTCATGGCGCCCCGAACCCTCATCCTGCTGCTCTCGGGAGCCCTGGCCCTGACCGAGACCTGGGCCTGCTCCCACTCCATGAGGTATTTCTACACCGCCGTGTCCCGGCCCGGCCGCGGAGAGCCCCGCTTCATCGCAGTGGGCTACGTGGACGACACGCAGTTCGTGCAGTTCGACAGCGACGCCGCGAGTCCAAGAGGGGAGCCGCGGGCGCCGTGGGTGGAGCAGGAGGGGCCGGAGTATTGGGACCGGGAGACACAGAAGTACAAGCGCCAGGCACAGACTGACCGAGTGAACCTGCGGAAACTGCGCGGCTACTACAACCAGAGCGAGGCCGAGGATGTATGGCTGCGACCTGG…
HLA-C	ENST00000470176.1	cdna chromosome:GRCh38:CHR_HSCHR6_MHC_SSTO_CTG1:31263638:31265543:-1 gene:ENSG00000206435.10 gene_biotype:protein_coding transcript_biotype:retained_intron gene_symbol:HLA-C description:major histocompatibility complex, class I, C [Source:HGNC Symbol;Acc:HGNC:4933]	GTCCCGGTTCTAAAGTCCCCAGTCACCCACCCGGACTCGGATTCTCCCCAGACGCCGAGATGCGGGTCATGGCGCCCCGAACCCTCATCCTGCTGCTCTCGGGAGCCCTGGCCCTGACCGAGACCTGGGCCTGTGAGTGCGAGGTTGGGAGGGAAACGGCCTCTGCGGAGAGGAGCGAGGGGCCCGCCCGGCGAGGGCGCAGGACCCGGGGAGCCGCGCAGGGAGGAGGGTCGGGCGGGTCTCAGCCCCTCCTCGCCCCCAGGCTCCCACTCCATGAGGTATTTCTACACCGCCGTGTCCCGGCCCGGCCGCGGAGAGCCCCGCTTCATCGCAGTGGGCTACGTGGACGACACGCAGTTCGTGCAGTTCGACAGCGACGCCGCGAGTCCAAGAGGGGAG…
HLA-C	ENST00000470363.5	cdna chromosome:GRCh38:6:31268749:31270422:-1 gene:ENSG00000204525.16 gene_biotype:protein_coding transcript_biotype:retained_intron gene_symbol:HLA-C description:major histocompatibility complex, class I, C [Source:HGNC Symbol;Acc:HGNC:4933]	GGGCCCTGGGCTTCTACCCTGCGGAGATCACACTGACCTGGCAGCGGGATGGGGAGGACCAGACCCAGGACACCGAGCTTGTGGAGACCAGGCCAGCAGGAGATGGAACCTTCCAGAAGTGGGCAGCTGTGGTGGTGCCTTCTGGACAAGAGCAGAGATACACGTGCCATATGCAGCACGAGGGGCTGCAAGAGCCCCTCACCCTGAGCTGGGAGCCATCTTCCCAGCCCACCATCCCCATCATGGGCATCGTTGCTGGCCTGGCTGTCCTGGTTGTCCTAGCTGTCCTTGGAGCTGTGGTCACCGCTATGATGTGTAGGAGGAAGAGCTCAGGTAGGGAAGGGGTGAAGAGCGGGGTCTGGGTTTTCTTGTCCCACTGGGAGTTTCAAGCCCCAGGTA…
HLA-C	ENST00000474724.5	cdna chromosome:GRCh38:CHR_HSCHR6_MHC_DBB_CTG1:31260956:31262623:-1 gene:ENSG00000228299.9 gene_biotype:protein_coding transcript_biotype:retained_intron gene_symbol:HLA-C description:major histocompatibility complex, class I, C [Source:HGNC Symbol;Acc:HGNC:4933]	GGGCCCTGGGCTTCTACCCTGCGGAGATCACACTGACCTGGCAGCGGGATGGCGAGGACCAAACTCAGGACACCGAGCTTGTGGAGACCAGGCCAGCAGGAGATGGAACCTTCCAGAAGTGGGCAGCTGTGGTGGTGCCTTCTGGAGAAGAGCAGAGATACACGTGCCATGTGCAGCACGAGGGGCTGCCAGAGCCCCTCACCCTGAGATGGGAGCCATCTTCCCAGCCCACCATCCCCATCGTGGGCATCGTTGCTGGCCTGGCTGTCCTGGCTGTCCTAGCTGTCCTAGGAGCTGTGATGGCTGTTGTGATGTGTAGGAGGAAGAGCTCAGGTAGGGAAGGGGTGAGGAGTGGGGTCTGGGTTTTCTTGTCCCACTGGGAGTTTCAAGCCCCAGGTA…
HLA-C	ENST00000475452.5	cdna chromosome:GRCh38:CHR_HSCHR6_MHC_MCF_CTG1:31345885:31346801:-1 gene:ENSG00000225691.7 gene_biotype:protein_coding transcript_biotype:retained_intron gene_symbol:HLA-C description:major histocompatibility complex, class I, C [Source:HGNC Symbol;Acc:HGNC:4933]	TTCCCCGTGTTTCCTGATCCTGCCCTGGGTCTGCAGTCATAGTTCTGGAAACTTCTCTTGGGTCCAAGACTAGGAGGTTCCCCTAAGATCGCATGGCCCTGACTCCTCCCTGTCCCCTCACAGGGCATTTTCTTCCCACAGGTGGAAAAGGAGGGAGCTGCTCTCAGGCTGCGTGTAAGTGATGGCGGTGGGCGTGTGGAGGAGCTCACCCACCCCATAATTCCTCTTGTCCCACATCTCCTGCGGGCTCTGACCAGGTCTTTTTTTTTGTTCTACCCCAGCCAGCAACAGTGCCCAGGGCTCTGATGAGTCTCTCATCGCTTGTAAAGCCTGAGACAGCTGCCTGTGTGGGACTGAGATGCAGGATTTCTTCACACCTCTCCTTTGTGACTTCAAGAG…
HLA-C	ENST00000476248.5	cdna chromosome:GRCh38:CHR_HSCHR6_MHC_COX_CTG1:31259794:31263150:-1 gene:ENSG00000233841.11 gene_biotype:protein_coding transcript_biotype:nonsense_mediated_decay gene_symbol:HLA-C description:major histocompatibility complex, class I, C [Source:HGNC Symbol;Acc:HGNC:4933]	CCCACCCGGACTCACATTCTCCCCAGAGGCCGAGATGCGGGTCATGGCGCCCCGAGCCCTCCTCCTGCTGCTCTCGGGAGGCCTGGCCCTGACCGAGACCTGGGCCTGCTCCCACTCCATGAGGTATTTCGACACCGCCGTGTCCCGGCCCGGCCGCGGAGAGCCCCGCTTCATCTCAGTGGGCTACGTGGACGACACGCAGTTCGTGCGGTTCGACAGCGACGCCGCGAGTCCGAGAGGGGAGCCGCGGGCGCCGTGGGTGGAGCAGGAGGGGCCGGAGTATTGGGACCGGGAGACACAGAACTACAAGCGCCAGGCACAGGCTGACCGAGTGAGCCTGCGGAACCTGCGCGGCTACTACAACCAGAGCGAGGACGAGGATGTATGGCTGCGACCTGG…
HLA-C	ENST00000479527.1	cdna chromosome:GRCh38:CHR_HSCHR6_MHC_QBL_CTG1:31260054:31261959:-1 gene:ENSG00000206452.10 gene_biotype:protein_coding transcript_biotype:retained_intron gene_symbol:HLA-C description:major histocompatibility complex, class I, C [Source:HGNC Symbol;Acc:HGNC:4933]	GTCCCGGTTCTAAAGTCCCCAGTCACCCACCCGGACTCGGATTCTCCCCAGACGCCGAGATGCGGGTCATGGCGCCCCGAACCCTCATCCTGCTGCTCTCGGGAGCCCTGGCCCTGACCGAGACCTGGGCCTGTGAGTGCGAGGTTGGGAGGGAAACGGCCTCTGCGGAGAGGAGCGAGGGGCCCGCCCGGCGAGGGCGCAGGACCCGGGGAGCCGCGCAGGGAGGAGGGTCGGGCGGGTCTCAGCCCCTCCTCGCCCCCAGGCTCCCACTCCATGAGGTATTTCTACACCGCCGTGTCCCGGCCCGGCCGCGGAGAGCCCCGCTTCATCGCAGTGGGCTACGTGGACGACACGCAGTTCGTGCAGTTCGACAGCGACGCCGCGAGTCCAAGAGGGGAG…
HLA-C	ENST00000479546.5	cdna chromosome:GRCh38:CHR_HSCHR6_MHC_MCF_CTG1:31347341:31349199:-1 gene:ENSG00000225691.7 gene_biotype:protein_coding transcript_biotype:processed_transcript gene_symbol:HLA-C description:major histocompatibility complex, class I, C [Source:HGNC Symbol;Acc:HGNC:4933]	AGATGCGGGTCATGGCGCCCCGAACCCTCATCCTGCTGCTCTCGGGAGCCCTGGCCCTGACCGAGACCTGGGCCGGCTCCCACTCCATGAGGTATTTCTACACCGCTGTGTCCCGGCCCGGCCGCGGGGAGCCCCACTTCATCGCAGTGGGCTACGTGGACGACACGCAGTTCGTGCGGTTCGACAGCGACGCCGCGAGTCCGAGAGGGGAGCCGCGGGCGCCGTGGGTGGAGCAGGAGGGGCCGGAGTATTGGGACCGGGAGACACAGAAGTACAAGCGCCAGGCACAGACTGACCGAGTGAGCCTGCGGAACCTGCGCGGCTACTACAACCAGAGCGAGGCCGGGTCTCACATCATCCAGAGGATGTATGGCTGCGACGTGGGGCCCGACGGGCGCC…
HLA-C	ENST00000479595.5	cdna chromosome:GRCh38:CHR_HSCHR6_MHC_DBB_CTG1:31260956:31264302:-1 gene:ENSG00000228299.9 gene_biotype:protein_coding transcript_biotype:nonsense_mediated_decay gene_symbol:HLA-C description:major histocompatibility complex, class I, C [Source:HGNC Symbol;Acc:HGNC:4933]	CCCACCCGGACTCGGATTCTCCCCAGACGCCGAGATGCGGGTCATGGCGCCCCGAACCCTCATCCTGCTGCTCTCGGGAGCCCTGGCCCTGACCGAGACCTGGGCCTGCTCCCACTCCATGAGGTATTTCGACACCGCCGTGTCCCGGCCCGGCCGCGGAGAGCCCCGCTTCATCTCAGTGGGCTACGTGGACGACACGCAGTTCGTGCGGTTCGACAGCGACGCCGCGAGTCCGAGAGGGGAGCCCCGGGCGCCGTGGGTGGAGCAGGAGGGGCCGGAGTATTGGGACCGGGAGACACAGAAGTACAAGCGCCAGGCACAGGCTGACCGAGTGAACCTGCGGAAACTGCGCGGCTACTACAACCAGAGCGAGGACGTGGATGTATGGCTGCGACCTGG…
HLA-C	ENST00000480429.1	cdna chromosome:GRCh38:CHR_HSCHR6_MHC_MANN_CTG1:31313674:31315579:-1 gene:ENSG00000237022.10 gene_biotype:protein_coding transcript_biotype:retained_intron gene_symbol:HLA-C description:major histocompatibility complex, class I, C [Source:HGNC Symbol;Acc:HGNC:4933]	GTCCCGGTTCTAAAGTCCCCAGTCACCCACCCGGACTCGGATTCTCCCCAGACGCCGAGATGCGGGTCATGGCGCCCCGAACCCTCATCCTGCTGCTCTCGGGAGCCCTGGCCCTGACCGAGACCTGGGCCTGTGAGTGCGGGGTTGGGAGGGAAACGGCCTCTGCGGAGAGGAGCGAGGGGCCCGCCCGGCGAGGGCGCAGGACCCGGGGAGCCGCGCAGGGAGGAGGGTCGGGCGGGTCTCAGCCCCTCCTCGCCCCCAGGCTCCCACTCCATGAGGTATTTCTACACCGCCGTGTCCCGGCCCGGCCGCGGAGAGCCCCGCTTCATCGCAGTGGGCTACGTGGACGACACGCAGTTCGTGCGGTTCGACAGCGACGCCGCGAGTCCAAGAGGGGAG…
HLA-C	ENST00000481588.5	cdna chromosome:GRCh38:CHR_HSCHR6_MHC_MCF_CTG1:31345885:31349176:-1 gene:ENSG00000225691.7 gene_biotype:protein_coding transcript_biotype:retained_intron gene_symbol:HLA-C description:major histocompatibility complex, class I, C [Source:HGNC Symbol;Acc:HGNC:4933]	ACCCTCATCCTGCTGCTCTCGGGAGCCCTGGCCCTGACCGAGACCTGGGCCGGTGAGTGCGGGGTTGGGAGGGAATCGGCCTCTGCGGAGAGGAGCGAGGGGCCCGCCCGGCGAGGGCGCAGGACCCGGGGAGCCGCGCAGGGAGGAGGGTCGGGCGGGTCTCAGCCCCTCCTCGCCCCCAGGCTCCCACTCCATGAGGTATTTCTACACCGCTGTGTCCCGGCCCGGCCGCGGGGAGCCCCACTTCATCGCAGTGGGCTACGTGGACGACACGCAGTTCGTGCGGTTCGACAGCGACGCCGCGAGTCCGAGAGGGGAGCCGCGGGCGCCGTGGGTGGAGCAGGAGGGGCCGGAGTATTGGGACCGGGAGACACAGAAGTACAAGCGCCAGGCACAGAC…
HLA-C	ENST00000482006.1	cdna chromosome:GRCh38:CHR_HSCHR6_MHC_MCF_CTG1:31348230:31349216:-1 gene:ENSG00000225691.7 gene_biotype:protein_coding transcript_biotype:retained_intron gene_symbol:HLA-C description:major histocompatibility complex, class I, C [Source:HGNC Symbol;Acc:HGNC:4933]	ATTCTCCCCAGACGCCGAGATGCGGGTCATGGCGCCCCGAACCCTCATCCTGCTGCTCTCGGGAGCCCTGGCCCTGACCGAGACCTGGGCCGGCTCCCACTCCATGAGGTATTTCTACACCGCTGTGTCCCGGCCCGGCCGCGGGGAGCCCCACTTCATCGCAGTGGGCTACGTGGACGACACGCAGTTCGTGCGGTTCGACAGCGACGCCGCGAGTCCGAGAGGGGAGCCGCGGGCGCCGTGGGTGGAGCAGGAGGGGCCGGAGTATTGGGACCGGGAGACACAGAAGTACAAGCGCCAGGCACAGACTGACCGAGTGAGCCTGCGGAACCTGCGCGGCTACTACAACCAGAGCGAGGCCGGTGAGTGACCCCGGCCCGGGGCGCAGGTCACGACCCC…
HLA-C	ENST00000482179.1	cdna chromosome:GRCh38:CHR_HSCHR6_MHC_DBB_CTG1:31263300:31264287:-1 gene:ENSG00000228299.9 gene_biotype:protein_coding transcript_biotype:retained_intron gene_symbol:HLA-C description:major histocompatibility complex, class I, C [Source:HGNC Symbol;Acc:HGNC:4933]	ATTCTCCCCAGACGCCGAGATGCGGGTCATGGCGCCCCGAACCCTCATCCTGCTGCTCTCGGGAGCCCTGGCCCTGACCGAGACCTGGGCCTGCTCCCACTCCATGAGGTATTTCGACACCGCCGTGTCCCGGCCCGGCCGCGGAGAGCCCCGCTTCATCTCAGTGGGCTACGTGGACGACACGCAGTTCGTGCGGTTCGACAGCGACGCCGCGAGTCCGAGAGGGGAGCCCCGGGCGCCGTGGGTGGAGCAGGAGGGGCCGGAGTATTGGGACCGGGAGACACAGAAGTACAAGCGCCAGGCACAGGCTGACCGAGTGAACCTGCGGAAACTGCGCGGCTACTACAACCAGAGCGAGGACGGTGAGTGACCCCGGCCCGGGGCGCAGGTCACGACCCC…
HLA-C	ENST00000484378.1	cdna chromosome:GRCh38:6:31271099:31272090:-1 gene:ENSG00000204525.16 gene_biotype:protein_coding transcript_biotype:retained_intron gene_symbol:HLA-C description:major histocompatibility complex, class I, C [Source:HGNC Symbol;Acc:HGNC:4933]	ATTCTCCCCAGAGGCCGAGATGCGGGTCATGGCGCCCCGAGCCCTCCTCCTGCTGCTCTCGGGAGGCCTGGCCCTGACCGAGACCTGGGCCTGCTCCCACTCCATGAGGTATTTCGACACCGCCGTGTCCCGGCCCGGCCGCGGAGAGCCCCGCTTCATCTCAGTGGGCTACGTGGACGACACGCAGTTCGTGCGGTTCGACAGCGACGCCGCGAGTCCGAGAGGGGAGCCGCGGGCGCCGTGGGTGGAGCAGGAGGGGCCGGAGTATTGGGACCGGGAGACACAGAAGTACAAGCGCCAGGCACAGGCTGACCGAGTGAGCCTGCGGAACCTGCGCGGCTACTACAACCAGAGCGAGGACGGTGAGTGACCCCGGCCCGGGGCGCAGGTCACGACCCC…
HLA-C	ENST00000485321.5	cdna chromosome:GRCh38:CHR_HSCHR6_MHC_SSTO_CTG1:31262172:31265518:-1 gene:ENSG00000206435.10 gene_biotype:protein_coding transcript_biotype:nonsense_mediated_decay gene_symbol:HLA-C description:major histocompatibility complex, class I, C [Source:HGNC Symbol;Acc:HGNC:4933]	CCCACCCGGACTCGGATTCTCCCCAGACGCCGAGATGCGGGTCATGGCGCCCCGAACCCTCATCCTGCTGCTCTCGGGAGCCCTGGCCCTGACCGAGACCTGGGCCTGCTCCCACTCCATGAGGTATTTCTACACCGCCGTGTCCCGGCCCGGCCGCGGAGAGCCCCGCTTCATCGCAGTGGGCTACGTGGACGACACGCAGTTCGTGCAGTTCGACAGCGACGCCGCGAGTCCAAGAGGGGAGCCGCGGGCGCCGTGGGTGGAGCAGGAGGGGCCGGAGTATTGGGACCGGGAGACACAGAAGTACAAGCGCCAGGCACAGACTGACCGAGTGAACCTGCGGAAACTGCGCGGCTACTACAACCAGAGCGAGGCCGAGGATGTATGGCTGCGACCTGG…
HLA-C	ENST00000486266.5	cdna chromosome:GRCh38:CHR_HSCHR6_MHC_COX_CTG1:31259794:31260711:-1 gene:ENSG00000233841.11 gene_biotype:protein_coding transcript_biotype:retained_intron gene_symbol:HLA-C description:major histocompatibility complex, class I, C [Source:HGNC Symbol;Acc:HGNC:4933]	TTCCCCATGTTTCCTGATCCTGCCCTGGGTCTGCAGTCGTAGTTCTGGAAACTTCTCTTGGGTCCAAGACTAGGAGGTTCCCCTAAGATCACATGGCCCTGCCTCCTCCCAGTCCCCTCATAGGGCATTTTCTTCCCACAGGTGGAAAAGGAGGGAGCTGCTCTCAGGCTGCGTGTAAGTGATGGCGGCGGGCGTGTGGAGGAGCTCACCTACTCCATAATTCCTCTTGTCCCACATCTCCTGCGGGCTCTGACCAGGTCTTTTTTTTTGTTCTACCCCAGGCAGCAACAGTGCCCAGGGCTCTGATGAGTCTCTCATCACTTGTAAAGCCTGAGACAGCTGCCTGTGTGGGACTGAGATGCAGGATTTCTTCACACCTCTCCTTTGTGACTTCAAGAG…
HLA-C	ENST00000486729.5	cdna chromosome:GRCh38:CHR_HSCHR6_MHC_SSTO_CTG1:31262172:31263839:-1 gene:ENSG00000206435.10 gene_biotype:protein_coding transcript_biotype:retained_intron gene_symbol:HLA-C description:major histocompatibility complex, class I, C [Source:HGNC Symbol;Acc:HGNC:4933]	GGGCCCTGGGCTTCTACCCTGCGGAGATCACACTGACCTGGCAGCGGGATGGCGAGGACCAAACTCAGGACACCGAGCTTGTGGAGACCAGGCCAGCAGGAGATGGAACCTTCCAGAAGTGGGCAGCTGTGGTGGTGCCTTCTGGAGAAGAGCAGAGATACACGTGCCATGTGCAGCACGAGGGGCTGCCAGAGCCCCTCACCCTGAGATGGGGGCCATCTTCCCAGCCCACCATCCCCATCGTGGGCATCGTTGCTGGCCTGGCTGTCCTGGCTGTCCTAGCTGTCCTAGGAGCTGTGATGGCTGTTGTGATGTGTAGGAGGAAGAGCTCAGGTAGGGAAGGGGTGAGGAGTGGGGTCTGGGTTTTCTTGTCCCACTGGGAGTTTCAAGCCCCAGGTA…
HLA-C	ENST00000487245.5	cdna chromosome:GRCh38:6:31268749:31272050:-1 gene:ENSG00000204525.16 gene_biotype:protein_coding transcript_biotype:retained_intron gene_symbol:HLA-C description:major histocompatibility complex, class I, C [Source:HGNC Symbol;Acc:HGNC:4933]	GCCCTCCTCCTGCTGCTCTCGGGAGGCCTGGCCCTGACCGAGACCTGGGCCTGTGAGTGCGGGGTTGGGAGGGAAGCGGCCTCTGCGGAGAGGAGCGAGGGGCCCTCCCGGCGAGGGCGCAGGACCCGGGGAGCCGCGCAGGGAGGTGGGTCGGGCGGGTCTCAGCCCCTCCTCGCCCCCAGGCTCCCACTCCATGAGGTATTTCGACACCGCCGTGTCCCGGCCCGGCCGCGGAGAGCCCCGCTTCATCTCAGTGGGCTACGTGGACGACACGCAGTTCGTGCGGTTCGACAGCGACGCCGCGAGTCCGAGAGGGGAGCCGCGGGCGCCGTGGGTGGAGCAGGAGGGGCCGGAGTATTGGGACCGGGAGACACAGAAGTACAAGCGCCAGGCACAGGC…
HLA-C	ENST00000487551.5	cdna chromosome:GRCh38:CHR_HSCHR6_MHC_MANN_CTG1:31312208:31313123:-1 gene:ENSG00000237022.10 gene_biotype:protein_coding transcript_biotype:retained_intron gene_symbol:HLA-C description:major histocompatibility complex, class I, C [Source:HGNC Symbol;Acc:HGNC:4933]	TTCCCTGTGTTTCCTGATCCTGCCCTGGGTCTGCAGTCATAGTTCTGGAAACTTCTCTTGGGTCCAAGACTAGGAGGTTCCCCTAAGATCGCATGGCCCTGCCTCCTCCCTGTCCCCTCACAGGGCATTTTCTTCCCACAGGTGGAAAAGGAGGGAGCTGCTCTCAGGCTGCGTGTAAGTGATGGCAGTGGGCGTGTGGAGGAGCTCACCCACCCCATAATTCCTCTTGTCCCACATCTCCTGCGGGCTCTGACCAGGTCTTTTTTTTTGTTCTACCCCAGCCAGCAACAGTGCCCAGGGCTCTGATGAGTCTCTCATCGCTTGTAAAGCCTGAGACAGCTGCCTGTGTGGGACTGAGATGCAGGATTTCTTCACACCTCTCCTTTGTGACTTCAAGAG…
HLA-C	ENST00000488240.5	cdna chromosome:GRCh38:CHR_HSCHR6_MHC_SSTO_CTG1:31262172:31263087:-1 gene:ENSG00000206435.10 gene_biotype:protein_coding transcript_biotype:retained_intron gene_symbol:HLA-C description:major histocompatibility complex, class I, C [Source:HGNC Symbol;Acc:HGNC:4933]	TTCCCCGTGTTTCCTGATCCTGCCCTGGGTCTGCAGTCATAGTTCTGGAAACTTCTCTTGGGTCCAAGACTAGGAGGTTCCCCTAAGATCGCATGGCCCTGCCTCCTCCCTGTCCCCTCACAGGGCATTTTCTTCCCACAGGTGGAAAAGGAGGGAGCTGCTCTCAGGCTGCGTGTAAGTGATGGCGGTGGGCGTGTGGAGGAGCTCACCCACCCCATAATTCCTCTTGTCCCACATCTCCTGCGGGCTCTGACCAGGTCTTTTTTTTTGTTCTACCCCAGCCAGCAACAGTGCCCAGGGCTCTGATGAGTCTCTCATCGCTTGTAAAGCCTGAGACAGCTGCCTGTGTGGGACTGAGATGCAGGATTTCTTCACACCTTTCCTTTGTGACTTCAAGAG…
HLA-C	ENST00000488273.5	cdna chromosome:GRCh38:CHR_HSCHR6_MHC_MANN_CTG1:31312208:31315554:-1 gene:ENSG00000237022.10 gene_biotype:protein_coding transcript_biotype:nonsense_mediated_decay gene_symbol:HLA-C description:major histocompatibility complex, class I, C [Source:HGNC Symbol;Acc:HGNC:4933]	CCCACCCGGACTCGGATTCTCCCCAGACGCCGAGATGCGGGTCATGGCGCCCCGAACCCTCATCCTGCTGCTCTCGGGAGCCCTGGCCCTGACCGAGACCTGGGCCTGCTCCCACTCCATGAGGTATTTCTACACCGCCGTGTCCCGGCCCGGCCGCGGAGAGCCCCGCTTCATCGCAGTGGGCTACGTGGACGACACGCAGTTCGTGCGGTTCGACAGCGACGCCGCGAGTCCAAGAGGGGAGCCGCGGGCGCCGTGGGTGGAGCAGGAGGGGCCGGAGTATTGGGACCGGGAGACACAGAAGTACAAGCGCCAGGCACAGACTGACCGAGTGAGCCTGCGGAACCTGCGCGGCTACTACAACCAGAGCGAGGCCGTGGATGTATGGCTGCGACCTGG…
HLA-C	ENST00000489993.5	cdna chromosome:GRCh38:CHR_HSCHR6_MHC_QBL_CTG1:31258588:31259503:-1 gene:ENSG00000206452.10 gene_biotype:protein_coding transcript_biotype:retained_intron gene_symbol:HLA-C description:major histocompatibility complex, class I, C [Source:HGNC Symbol;Acc:HGNC:4933]	TTCCCCGTGTTTCCTGATCCTGCCCTGGGTCTGCAGTCATAGTTCTGGAAACTTCTCTTGGGTCCAAGACTAGGAGGTTCCCCTAAGATCGCATGGCCCTGCCTCCTCCCTGTCCCCTCACAGGGCATTTTCTTCCCACAGGTGGAAAAGGAGGGAGCTGCTCTCAGGCTGCGTGTAAGTGATGGCGGTGGGCGTGTGGAGGAGCTCACCCACCCCATAATTCCTCTTGTCCCACATCTCCTGCGGGCTCTGACCAGGTCTTTTTTTTTGTTCTACCCCAGCCAGCAACAGTGCCCAGGGCTCTGATGAGTCTCTCATCGCTTGTAAAGCCTGAGACAGCTGCCTGTGTGGGACTGAGATGCAGGATTTCTTCACACCTTTCCTTTGTGACTTCAAGAG…
HLA-C	ENST00000490960.5	cdna chromosome:GRCh38:CHR_HSCHR6_MHC_MCF_CTG1:31345885:31347553:-1 gene:ENSG00000225691.7 gene_biotype:protein_coding transcript_biotype:retained_intron gene_symbol:HLA-C description:major histocompatibility complex, class I, C [Source:HGNC Symbol;Acc:HGNC:4933]	GGGCCCTGGGCTTCTACCCTGCGGAGATCACACTGACCTGGCAGTGGGATGGGGAGGACCAAACTCAGGACACTGAGCTTGTGGAGACCAGGCCAGCAGGAGATGGAACCTTCCAGAAGTGGGCAGCTGTGGTGGTGCCTTCTGGAGAAGAGCAGAGATACACGTGCCATGTGCAGCACGAGGGGCTGCCGGAGCCCCTCACCCTGAGATGGGAGCCGTCTTCCCAGCCCACCATCCCCATCGTGGGCATCGTTGCTGGCCTGGCTGTCCTGGCTGTCCTAGCTGTCCTAGGAGCTGTGGTGGCTGTTGTGATGTGTAGGAGGAAGAGCTCAGGTAGGGAAGGGGTGAGGAGTGGGGTCTGGGTTTTCTTGTTCCACTGGGAGTTTCAAGCCCCAGGTA…
HLA-C	ENST00000491984.5	cdna chromosome:GRCh38:CHR_HSCHR6_MHC_MCF_CTG1:31345885:31349231:-1 gene:ENSG00000225691.7 gene_biotype:protein_coding transcript_biotype:nonsense_mediated_decay gene_symbol:HLA-C description:major histocompatibility complex, class I, C [Source:HGNC Symbol;Acc:HGNC:4933]	CCCACCCGGACTCAGATTCTCCCCAGACGCCGAGATGCGGGTCATGGCGCCCCGAACCCTCATCCTGCTGCTCTCGGGAGCCCTGGCCCTGACCGAGACCTGGGCCGGCTCCCACTCCATGAGGTATTTCTACACCGCTGTGTCCCGGCCCGGCCGCGGGGAGCCCCACTTCATCGCAGTGGGCTACGTGGACGACACGCAGTTCGTGCGGTTCGACAGCGACGCCGCGAGTCCGAGAGGGGAGCCGCGGGCGCCGTGGGTGGAGCAGGAGGGGCCGGAGTATTGGGACCGGGAGACACAGAAGTACAAGCGCCAGGCACAGACTGACCGAGTGAGCCTGCGGAACCTGCGCGGCTACTACAACCAGAGCGAGGCCGAGGATGTATGGCTGCGACGTGG…
HLA-C	ENST00000494158.5	cdna chromosome:GRCh38:CHR_HSCHR6_MHC_COX_CTG1:31259794:31261467:-1 gene:ENSG00000233841.11 gene_biotype:protein_coding transcript_biotype:retained_intron gene_symbol:HLA-C description:major histocompatibility complex, class I, C [Source:HGNC Symbol;Acc:HGNC:4933]	GGGCCCTGGGCTTCTACCCTGCGGAGATCACACTGACCTGGCAGCGGGATGGGGAGGACCAGACCCAGGACACCGAGCTTGTGGAGACCAGGCCAGCAGGAGATGGAACCTTCCAGAAGTGGGCAGCTGTGGTGGTGCCTTCTGGACAAGAGCAGAGATACACGTGCCATATGCAGCACGAGGGGCTGCAAGAGCCCCTCACCCTGAGCTGGGAGCCATCTTCCCAGCCCACCATCCCCATCATGGGCATCGTTGCTGGCCTGGCTGTCCTGGTTGTCCTAGCTGTCCTTGGAGCTGTGGTCACCGCTATGATGTGTAGGAGGAAGAGCTCAGGTAGGGAAGGGGTGAAGAGCGGGGTCTGGGTTTTCTTGTCCCACTGGGAGTTTCAAGCCCCAGGTA…
HLA-C	ENST00000494823.1	cdna chromosome:GRCh38:CHR_HSCHR6_MHC_DBB_CTG1:31262422:31264327:-1 gene:ENSG00000228299.9 gene_biotype:protein_coding transcript_biotype:retained_intron gene_symbol:HLA-C description:major histocompatibility complex, class I, C [Source:HGNC Symbol;Acc:HGNC:4933]	GTCCCGGTTCTAAAGTCCCCAGTCACCCACCCGGACTCGGATTCTCCCCAGACGCCGAGATGCGGGTCATGGCGCCCCGAACCCTCATCCTGCTGCTCTCGGGAGCCCTGGCCCTGACCGAGACCTGGGCCTGTGAGTGCGGGGTTGGGAGGGAAACGGCCTCTGCGGAGAGGAGCGAGGGGCCCGCCCGGCGAGGGCGCAGGACCCGGGGAGCCGCGCAGGGAGGTGGGTCGGGCGGGTCTCAGCCCCTCCTCGCCCCCAGGCTCCCACTCCATGAGGTATTTCGACACCGCCGTGTCCCGGCCCGGCCGCGGAGAGCCCCGCTTCATCTCAGTGGGCTACGTGGACGACACGCAGTTCGTGCGGTTCGACAGCGACGCCGCGAGTCCGAGAGGGGAG…
HLA-C	ENST00000494871.5	cdna chromosome:GRCh38:CHR_HSCHR6_MHC_QBL_CTG1:31260043:31261902:-1 gene:ENSG00000206452.10 gene_biotype:protein_coding transcript_biotype:processed_transcript gene_symbol:HLA-C description:major histocompatibility complex, class I, C [Source:HGNC Symbol;Acc:HGNC:4933]	AGATGCGGGTCATGGCGCCCCGAACCCTCATCCTGCTGCTCTCGGGAGCCCTGGCCCTGACCGAGACCTGGGCCTGCTCCCACTCCATGAGGTATTTCTACACCGCCGTGTCCCGGCCCGGCCGCGGAGAGCCCCGCTTCATCGCAGTGGGCTACGTGGACGACACGCAGTTCGTGCAGTTCGACAGCGACGCCGCGAGTCCAAGAGGGGAGCCGCGGGCGCCGTGGGTGGAGCAGGAGGGGCCGGAGTATTGGGACCGGGAGACACAGAAGTACAAGCGCCAGGCACAGACTGACCGAGTGAACCTGCGGAAACTGCGCGGCTACTACAACCAGAGCGAGGCCGGGTCTCACACCCTCCAGAGGATGTATGGCTGCGACCTGGGGCCCGACGGGCGCC…
HLA-C	ENST00000495207.1	cdna chromosome:GRCh38:CHR_HSCHR6_MHC_MANN_CTG1:31314552:31315539:-1 gene:ENSG00000237022.10 gene_biotype:protein_coding transcript_biotype:retained_intron gene_symbol:HLA-C description:major histocompatibility complex, class I, C [Source:HGNC Symbol;Acc:HGNC:4933]	ATTCTCCCCAGACGCCGAGATGCGGGTCATGGCGCCCCGAACCCTCATCCTGCTGCTCTCGGGAGCCCTGGCCCTGACCGAGACCTGGGCCTGCTCCCACTCCATGAGGTATTTCTACACCGCCGTGTCCCGGCCCGGCCGCGGAGAGCCCCGCTTCATCGCAGTGGGCTACGTGGACGACACGCAGTTCGTGCGGTTCGACAGCGACGCCGCGAGTCCAAGAGGGGAGCCGCGGGCGCCGTGGGTGGAGCAGGAGGGGCCGGAGTATTGGGACCGGGAGACACAGAAGTACAAGCGCCAGGCACAGACTGACCGAGTGAGCCTGCGGAACCTGCGCGGCTACTACAACCAGAGCGAGGCCGGTGAGTGACCCCGGCCCGGGGCGCAGGTCACGACCCC…
HLA-C	ENST00000495614.1	cdna chromosome:GRCh38:CHR_HSCHR6_MHC_QBL_CTG1:31260932:31261919:-1 gene:ENSG00000206452.10 gene_biotype:protein_coding transcript_biotype:retained_intron gene_symbol:HLA-C description:major histocompatibility complex, class I, C [Source:HGNC Symbol;Acc:HGNC:4933]	ATTCTCCCCAGACGCCGAGATGCGGGTCATGGCGCCCCGAACCCTCATCCTGCTGCTCTCGGGAGCCCTGGCCCTGACCGAGACCTGGGCCTGCTCCCACTCCATGAGGTATTTCTACACCGCCGTGTCCCGGCCCGGCCGCGGAGAGCCCCGCTTCATCGCAGTGGGCTACGTGGACGACACGCAGTTCGTGCAGTTCGACAGCGACGCCGCGAGTCCAAGAGGGGAGCCGCGGGCGCCGTGGGTGGAGCAGGAGGGGCCGGAGTATTGGGACCGGGAGACACAGAAGTACAAGCGCCAGGCACAGACTGACCGAGTGAACCTGCGGAAACTGCGCGGCTACTACAACCAGAGCGAGGCCGGTGAGTGACCCCGGCCCGGGGCGCAGGTCACGACCCC…
HLA-C	ENST00000495635.5	cdna chromosome:GRCh38:CHR_HSCHR6_MHC_DBB_CTG1:31260956:31264247:-1 gene:ENSG00000228299.9 gene_biotype:protein_coding transcript_biotype:retained_intron gene_symbol:HLA-C description:major histocompatibility complex, class I, C [Source:HGNC Symbol;Acc:HGNC:4933]	ACCCTCATCCTGCTGCTCTCGGGAGCCCTGGCCCTGACCGAGACCTGGGCCTGTGAGTGCGGGGTTGGGAGGGAAACGGCCTCTGCGGAGAGGAGCGAGGGGCCCGCCCGGCGAGGGCGCAGGACCCGGGGAGCCGCGCAGGGAGGTGGGTCGGGCGGGTCTCAGCCCCTCCTCGCCCCCAGGCTCCCACTCCATGAGGTATTTCGACACCGCCGTGTCCCGGCCCGGCCGCGGAGAGCCCCGCTTCATCTCAGTGGGCTACGTGGACGACACGCAGTTCGTGCGGTTCGACAGCGACGCCGCGAGTCCGAGAGGGGAGCCCCGGGCGCCGTGGGTGGAGCAGGAGGGGCCGGAGTATTGGGACCGGGAGACACAGAAGTACAAGCGCCAGGCACAGGC…
HLA-C	ENST00000495725.5	cdna chromosome:GRCh38:CHR_HSCHR6_MHC_DBB_CTG1:31262411:31264270:-1 gene:ENSG00000228299.9 gene_biotype:protein_coding transcript_biotype:processed_transcript gene_symbol:HLA-C description:major histocompatibility complex, class I, C [Source:HGNC Symbol;Acc:HGNC:4933]	AGATGCGGGTCATGGCGCCCCGAACCCTCATCCTGCTGCTCTCGGGAGCCCTGGCCCTGACCGAGACCTGGGCCTGCTCCCACTCCATGAGGTATTTCGACACCGCCGTGTCCCGGCCCGGCCGCGGAGAGCCCCGCTTCATCTCAGTGGGCTACGTGGACGACACGCAGTTCGTGCGGTTCGACAGCGACGCCGCGAGTCCGAGAGGGGAGCCCCGGGCGCCGTGGGTGGAGCAGGAGGGGCCGGAGTATTGGGACCGGGAGACACAGAAGTACAAGCGCCAGGCACAGGCTGACCGAGTGAACCTGCGGAAACTGCGCGGCTACTACAACCAGAGCGAGGACGGGTCTCACACCCTCCAGTGGATGTATGGCTGCGACCTGGGGCCCGACGGGCGCC…
HLA-C	ENST00000495835.1	cdna chromosome:GRCh38:6:31270221:31272130:-1 gene:ENSG00000204525.16 gene_biotype:protein_coding transcript_biotype:retained_intron gene_symbol:HLA-C description:major histocompatibility complex, class I, C [Source:HGNC Symbol;Acc:HGNC:4933]	GTCCCGGTTCTAAAGTCCCCAGTCACCCACCCGGACTCACATTCTCCCCAGAGGCCGAGATGCGGGTCATGGCGCCCCGAGCCCTCCTCCTGCTGCTCTCGGGAGGCCTGGCCCTGACCGAGACCTGGGCCTGTGAGTGCGGGGTTGGGAGGGAAGCGGCCTCTGCGGAGAGGAGCGAGGGGCCCTCCCGGCGAGGGCGCAGGACCCGGGGAGCCGCGCAGGGAGGTGGGTCGGGCGGGTCTCAGCCCCTCCTCGCCCCCAGGCTCCCACTCCATGAGGTATTTCGACACCGCCGTGTCCCGGCCCGGCCGCGGAGAGCCCCGCTTCATCTCAGTGGGCTACGTGGACGACACGCAGTTCGTGCGGTTCGACAGCGACGCCGCGAGTCCGAGAGGGGAG…
HLA-C	ENST00000495898.5	cdna chromosome:GRCh38:CHR_HSCHR6_MHC_MANN_CTG1:31313663:31315522:-1 gene:ENSG00000237022.10 gene_biotype:protein_coding transcript_biotype:processed_transcript gene_symbol:HLA-C description:major histocompatibility complex, class I, C [Source:HGNC Symbol;Acc:HGNC:4933]	AGATGCGGGTCATGGCGCCCCGAACCCTCATCCTGCTGCTCTCGGGAGCCCTGGCCCTGACCGAGACCTGGGCCTGCTCCCACTCCATGAGGTATTTCTACACCGCCGTGTCCCGGCCCGGCCGCGGAGAGCCCCGCTTCATCGCAGTGGGCTACGTGGACGACACGCAGTTCGTGCGGTTCGACAGCGACGCCGCGAGTCCAAGAGGGGAGCCGCGGGCGCCGTGGGTGGAGCAGGAGGGGCCGGAGTATTGGGACCGGGAGACACAGAAGTACAAGCGCCAGGCACAGACTGACCGAGTGAGCCTGCGGAACCTGCGCGGCTACTACAACCAGAGCGAGGCCGGGTCTCACACCCTCCAGTGGATGTATGGCTGCGACCTGGGGCCCGACGGGCGCC…
HLA-C	ENST00000496419.5	cdna chromosome:GRCh38:CHR_HSCHR6_MHC_COX_CTG1:31259794:31263095:-1 gene:ENSG00000233841.11 gene_biotype:protein_coding transcript_biotype:retained_intron gene_symbol:HLA-C description:major histocompatibility complex, class I, C [Source:HGNC Symbol;Acc:HGNC:4933]	GCCCTCCTCCTGCTGCTCTCGGGAGGCCTGGCCCTGACCGAGACCTGGGCCTGTGAGTGCGGGGTTGGGAGGGAAGCGGCCTCTGCGGAGAGGAGCGAGGGGCCCGCCCGGCGAGGGCGCAGGACCCGGGGAGCCGCGCAGGGAGGTGGGTCGGGCGGGTCTCAGCCCCTCCTCGCCCCCAGGCTCCCACTCCATGAGGTATTTCGACACCGCCGTGTCCCGGCCCGGCCGCGGAGAGCCCCGCTTCATCTCAGTGGGCTACGTGGACGACACGCAGTTCGTGCGGTTCGACAGCGACGCCGCGAGTCCGAGAGGGGAGCCGCGGGCGCCGTGGGTGGAGCAGGAGGGGCCGGAGTATTGGGACCGGGAGACACAGAACTACAAGCGCCAGGCACAGGC…
HLA-C	ENST00000497204.1	cdna chromosome:GRCh38:CHR_HSCHR6_MHC_COX_CTG1:31262144:31263135:-1 gene:ENSG00000233841.11 gene_biotype:protein_coding transcript_biotype:retained_intron gene_symbol:HLA-C description:major histocompatibility complex, class I, C [Source:HGNC Symbol;Acc:HGNC:4933]	ATTCTCCCCAGAGGCCGAGATGCGGGTCATGGCGCCCCGAGCCCTCCTCCTGCTGCTCTCGGGAGGCCTGGCCCTGACCGAGACCTGGGCCTGCTCCCACTCCATGAGGTATTTCGACACCGCCGTGTCCCGGCCCGGCCGCGGAGAGCCCCGCTTCATCTCAGTGGGCTACGTGGACGACACGCAGTTCGTGCGGTTCGACAGCGACGCCGCGAGTCCGAGAGGGGAGCCGCGGGCGCCGTGGGTGGAGCAGGAGGGGCCGGAGTATTGGGACCGGGAGACACAGAACTACAAGCGCCAGGCACAGGCTGACCGAGTGAGCCTGCGGAACCTGCGCGGCTACTACAACCAGAGCGAGGACGGTGAGTGACCCCGGCCCGGGGCGCAGGTCACGACCCC…
HLA-C	ENST00000498011.5	cdna chromosome:GRCh38:CHR_HSCHR6_MHC_QBL_CTG1:31258588:31260255:-1 gene:ENSG00000206452.10 gene_biotype:protein_coding transcript_biotype:retained_intron gene_symbol:HLA-C description:major histocompatibility complex, class I, C [Source:HGNC Symbol;Acc:HGNC:4933]	GGGCCCTGGGCTTCTACCCTGCGGAGATCACACTGACCTGGCAGCGGGATGGCGAGGACCAAACTCAGGACACCGAGCTTGTGGAGACCAGGCCAGCAGGAGATGGAACCTTCCAGAAGTGGGCAGCTGTGGTGGTGCCTTCTGGAGAAGAGCAGAGATACACGTGCCATGTGCAGCACGAGGGGCTGCCAGAGCCCCTCACCCTGAGATGGGGGCCATCTTCCCAGCCCACCATCCCCATCGTGGGCATCGTTGCTGGCCTGGCTGTCCTGGCTGTCCTAGCTGTCCTAGGAGCTGTGATGGCTGTTGTGATGTGTAGGAGGAAGAGCTCAGGTAGGGAAGGGGTGAGGAGTGGGGTCTGGGTTTTCTTGTCCCACTGGGAGTTTCAAGCCCCAGGTA…
HLA-C	ENST00000618255.1	cdna chromosome:GRCh38:CHR_HSCHR6_MHC_QBL_CTG1:31259197:31260130:-1 gene:ENSG00000206452.10 gene_biotype:protein_coding transcript_biotype:protein_coding gene_symbol:HLA-C description:major histocompatibility complex, class I, C [Source:HGNC Symbol;Acc:HGNC:4933]	GCTGTGGTGGTGCCTTCTGGAGAAGAGCAGAGATACACGTGCCATGTGCAGCACGAGGGGCTGCCAGAGCCCCTCACCCTGAGATGGGGTGGAAAAGGAGGGAGCTGCTCTCAGGCTGCGTCCAGCAACAGTGCCCAGGGCTCTGAT
HLA-C	ENST00000619148.1	cdna chromosome:GRCh38:CHR_HSCHR6_MHC_MCF_CTG1:31346495:31347428:-1 gene:ENSG00000225691.7 gene_biotype:protein_coding transcript_biotype:protein_coding gene_symbol:HLA-C description:major histocompatibility complex, class I, C [Source:HGNC Symbol;Acc:HGNC:4933]	GCTGTGGTGGTGCCTTCTGGAGAAGAGCAGAGATACACGTGCCATGTGCAGCACGAGGGGCTGCCGGAGCCCCTCACCCTGAGATGGGGTGGAAAAGGAGGGAGCTGCTCTCAGGCTGCGTCCAGCAACAGTGCCCAGGGCTCTGAT
HLA-C	ENST00000621261.1	cdna chromosome:GRCh38:CHR_HSCHR6_MHC_COX_CTG1:31260405:31261342:-1 gene:ENSG00000233841.11 gene_biotype:protein_coding transcript_biotype:protein_coding gene_symbol:HLA-C description:major histocompatibility complex, class I, C [Source:HGNC Symbol;Acc:HGNC:4933]	GCTGTGGTGGTGCCTTCTGGACAAGAGCAGAGATACACGTGCCATATGCAGCACGAGGGGCTGCAAGAGCCCCTCACCCTGAGCTGGGGTGGAAAAGGAGGGAGCTGCTCTCAGGCTGCGTGCAGCAACAGTGCCCAGGGCTCTGAT
HLA-C	ENST00000638318.1	cdna chromosome:GRCh38:CHR_HSCHR6_MHC_QBL_CTG1:31259176:31261900:-1 gene:ENSG00000206452.10 gene_biotype:protein_coding transcript_biotype:protein_coding gene_symbol:HLA-C description:major histocompatibility complex, class I, C [Source:HGNC Symbol;Acc:HGNC:4933]	ATGCGGGTCATGGCGCCCCGAACCCTCATCCTGCTGCTCTCGGGAGCCCTGGCCCTGACCGAGACCTGGGCCTGCTCCCACTCCATGAGGTATTTCTACACCGCCGTGTCCCGGCCCGGCCGCGGAGTATTGGGACCGGGAGACACAGAAGTACAAGCGCCAGGCACAGACTGACCGAGTGAACCTGCGGAAACTGCGCGGCTACTACAACCAGAGCGAGGCCGGGTCTCACACCCTCCAGAGGATGTATGGCTGCGACCTGGGGCCCGACGGGCGCCTCCTCCGCGGGTATAACCAGTTCGCCTACGACGGCAAGGATTACATCGCCCTGAATGAGGACCTGCGCTCCTGGACCGCCGCGGACAAGGCGGCTCAGATCACCCAGCGCAAGTGGGAGGC…
HLA-C	ENST00000639331.1	cdna chromosome:GRCh38:CHR_HSCHR6_MHC_DBB_CTG1:31261544:31264268:-1 gene:ENSG00000228299.9 gene_biotype:protein_coding transcript_biotype:protein_coding gene_symbol:HLA-C description:major histocompatibility complex, class I, C [Source:HGNC Symbol;Acc:HGNC:4933]	ATGCGGGTCATGGCGCCCCGAACCCTCATCCTGCTGCTCTCGGGAGCCCTGGCCCTGACCGAGACCTGGGCCTGCTCCCACTCCATGAGGTATTTCGACACCGCCGTGTCCCGGCCCGGCCGCGGAGTATTGGGACCGGGAGACACAGAAGTACAAGCGCCAGGCACAGGCTGACCGAGTGAACCTGCGGAAACTGCGCGGCTACTACAACCAGAGCGAGGACGGGTCTCACACCCTCCAGTGGATGTATGGCTGCGACCTGGGGCCCGACGGGCGCCTCCTCCGCGGGTATGACCAGTCCGCCTACGACGGCAAGGATTACATCGCCCTGAACGAGGACCTGCGCTCCTGGACCGCCGCGGACACGGCGGCTCAGATCACCCAGCGCAAGTGGGAGGC…
HLA-C	ENST00000639762.1	cdna chromosome:GRCh38:CHR_HSCHR6_MHC_MANN_CTG1:31312796:31315520:-1 gene:ENSG00000237022.10 gene_biotype:protein_coding transcript_biotype:protein_coding gene_symbol:HLA-C description:major histocompatibility complex, class I, C [Source:HGNC Symbol;Acc:HGNC:4933]	ATGCGGGTCATGGCGCCCCGAACCCTCATCCTGCTGCTCTCGGGAGCCCTGGCCCTGACCGAGACCTGGGCAGGCTCCCACTCCATGAGGTATTTCTACACCGCCGTGTCCCGGCCCGGCCGCGGAGAGCCCCGCTTCATCGCAGTGGGCTACGTGGACGACACGCAGTTCGTGCGGTTCGACAGCGACGCCGCGAGTCCAAGAGGGGAGCCGCGGGCGCCGTGGGTGGAGCAGGAGGGGCCGGAGTATTGGGACCGGGAGACACAGAAGTACAAGCGCCAGGCACAGACTGACCGAGTGAGCCTGCGGAACCTGCGCGGCTACTACAACCAGAGCGAGGCCGGGTCTCACACCCTCCAGTGGATGTATGGCTGCGACCTGGGGCCCGACGGGCGCCTC…
HLA-C	ENST00000639886.1	cdna chromosome:GRCh38:CHR_HSCHR6_MHC_MANN_CTG1:31312796:31315520:-1 gene:ENSG00000237022.10 gene_biotype:protein_coding transcript_biotype:protein_coding gene_symbol:HLA-C description:major histocompatibility complex, class I, C [Source:HGNC Symbol;Acc:HGNC:4933]	ATGCGGGTCATGGCGCCCCGAACCCTCATCCTGCTGCTCTCGGGAGCCCTGGCCCTGACCGAGACCTGGGCCTGCTCCCACTCCATGAGGTATTTCTACACCGCCGTGTCCCGGCCCGGCCGCGGAGTATTGGGACCGGGAGACACAGAAGTACAAGCGCCAGGCACAGACTGACCGAGTGAGCCTGCGGAACCTGCGCGGCTACTACAACCAGAGCGAGGCCGGGTCTCACACCCTCCAGTGGATGTATGGCTGCGACCTGGGGCCCGACGGGCGCCTCCTCCGCGGGTATGACCAGTCCGCCTACGACGGCAAGGATTACATCGCCCTGAACGAGGACCTGCGCTCCTGGACCGCCGCGGACACGGCGGCTCAGATCACCCAGCGCAAGTGGGAGGC…
HLA-C	ENST00000640219.1	cdna chromosome:GRCh38:6:31269339:31272071:-1 gene:ENSG00000204525.16 gene_biotype:protein_coding transcript_biotype:protein_coding gene_symbol:HLA-C description:major histocompatibility complex, class I, C [Source:HGNC Symbol;Acc:HGNC:4933]	ATGCGGGTCATGGCGCCCCGAGCCCTCCTCCTGCTGCTCTCGGGAGGCCTGGCCCTGACCGAGACCTGGGCCTGCTCCCACTCCATGAGGTATTTCGACACCGCCGTGTCCCGGCCCGGCCGCGGAGTATTGGGACCGGGAGACACAGAAGTACAAGCGCCAGGCACAGGCTGACCGAGTGAGCCTGCGGAACCTGCGCGGCTACTACAACCAGAGCGAGGACGGGTCTCACACCCTCCAGAGGATGTCTGGCTGCGACCTGGGGCCCGACGGGCGCCTCCTCCGCGGGTATGACCAGTCCGCCTACGACGGCAAGGATTACATCGCCCTGAACGAGGACCTGCGCTCCTGGACCGCCGCGGACACCGCGGCTCAGATCACCCAGCGCAAGTTGGAGGC…
HLA-C	ENST00000640467.1	cdna chromosome:GRCh38:CHR_HSCHR6_MHC_DBB_CTG1:31261544:31264268:-1 gene:ENSG00000228299.9 gene_biotype:protein_coding transcript_biotype:protein_coding gene_symbol:HLA-C description:major histocompatibility complex, class I, C [Source:HGNC Symbol;Acc:HGNC:4933]	ATGCGGGTCATGGCGCCCCGAACCCTCATCCTGCTGCTCTCGGGAGCCCTGGCCCTGACCGAGACCTGGGCAGGCTCCCACTCCATGAGGTATTTCGACACCGCCGTGTCCCGGCCCGGCCGCGGAGAGCCCCGCTTCATCTCAGTGGGCTACGTGGACGACACGCAGTTCGTGCGGTTCGACAGCGACGCCGCGAGTCCGAGAGGGGAGCCCCGGGCGCCGTGGGTGGAGCAGGAGGGGCCGGAGTATTGGGACCGGGAGACACAGAAGTACAAGCGCCAGGCACAGGCTGACCGAGTGAACCTGCGGAAACTGCGCGGCTACTACAACCAGAGCGAGGACGGGTCTCACACCCTCCAGTGGATGTATGGCTGCGACCTGGGGCCCGACGGGCGCCTC…
HLA-C	ENST00000640555.1	cdna chromosome:GRCh38:CHR_HSCHR6_MHC_MCF_CTG1:31346474:31349197:-1 gene:ENSG00000225691.7 gene_biotype:protein_coding transcript_biotype:protein_coding gene_symbol:HLA-C description:major histocompatibility complex, class I, C [Source:HGNC Symbol;Acc:HGNC:4933]	ATGCGGGTCATGGCGCCCCGAACCCTCATCCTGCTGCTCTCGGGAGCCCTGGCCCTGACCGAGACCTGGGCCGGCTCCCACTCCATGAGGTATTTCTACACCGCTGTGTCCCGGCCCGGCCGCGGAGTATTGGGACCGGGAGACACAGAAGTACAAGCGCCAGGCACAGACTGACCGAGTGAGCCTGCGGAACCTGCGCGGCTACTACAACCAGAGCGAGGCCGGGTCTCACATCATCCAGAGGATGTATGGCTGCGACGTGGGGCCCGACGGGCGCCTCCTCCGCGGGTATGACCAGTACGCCTACGACGGCAAGGATTACATCGCCCTGAACGAGGATCTGCGCTCCTGGACCGCCGCGGACACGGCGGCTCAGATCACCCAGCGCAAGTGGGAGGC…
HLA-DPA1	ENST00000374808.6	cdna chromosome:GRCh38:CHR_HSCHR6_MHC_MCF_CTG1:33098041:33114170:-1 gene:ENSG00000168384.11 gene_biotype:protein_coding transcript_biotype:protein_coding gene_symbol:HLA-DPA1 description:major histocompatibility complex, class II, DP alpha 1 [Source:HGNC Symbol;Acc:HGNC:4938]	ACGCGTAGCATTCCTGCCGTCCCTGGAAAAGTGCTAGAGGCCCACAGTTTCAGTCTCATCTGCCTCCACTCGGCCTCAGTTCCTCATCACTGTTCCTGTGCTCACAGTCATCAATTATAGACCCCACAACATGCGCCCTGAAGACAGAATGTTCCATATCAGAGCTGTGATCTTGAGAGCCCTCTCCTTGGCTTTCCTGCTGAGTCTCCGAGGAGCTGGGGCCATCAAGGCGGACCATGTGTCAACTTATGCCGCGTTTGTACAGACGCATAGACCAACAGGGGAGTTTATGTTTGAATTTGATGAAGATGAGATGTTCTATGTGGATCTGGACAAGAAGGAGACCGTCTGGCATCTGGAGGAGTTTGGCCAAGCCTTTTCCTTTGAGGCTCAGGGCGG…
HLA-DPA1	ENST00000383224.6	cdna chromosome:GRCh38:CHR_HSCHR6_MHC_QBL_CTG1:32993608:33009755:-1 gene:ENSG00000206291.10 gene_biotype:protein_coding transcript_biotype:protein_coding gene_symbol:HLA-DPA1 description:major histocompatibility complex, class II, DP alpha 1 [Source:HGNC Symbol;Acc:HGNC:4938]	ACGCGTAGCATTCCTGCCGTCCCTGGAAAAGTGCTAGAGGCCCACAGTTTCAGTCTCATCTGCCTCCACTCGGCCTCAGTTCCTCATCACTGTTCCTGTGCTCACAGTCATCAATTATAGACCCCACAACATGCGCCCTGAAGACAGAATGTTCCATATCAGAGCTGTGATCTTGAGAGCCCTCTCCTTGGCTTTCCTGCTGAGTCTCCGAGGAGCTGGGGCCATCAAGGCGGACCATGTGTCAACTTATGCCGCGTTTGTACAGACGCATAGACCAACAGGGGAGTTTATGTTTGAATTTGATGAAGATGAGATGTTCTATGTGGATCTGGACAAGAAGGAGACCGTCTGGCATCTGGAGGAGTTTGGCCAAGCCTTTTCCTTTGAGGCTCAGGGCGG…
HLA-DPA1	ENST00000413109.1	cdna chromosome:GRCh38:CHR_HSCHR6_MHC_APD_CTG1:33112571:33119850:-1 gene:ENSG00000235844.8 gene_biotype:protein_coding transcript_biotype:protein_coding gene_symbol:HLA-DPA1 description:major histocompatibility complex, class II, DP alpha 1 [Source:HGNC Symbol;Acc:HGNC:4938]	GTCGAAGCGCACGAACTCCTCCCGGTTGTAGATGTATCTCTCCAGGAAGCGCTGTGTCCCATTAAACGCGTAGCATTCCTGCCGTCCCTGGAAAAGGTGAATCCCAGCCATGCTGATTCCTCTCCACCCATTTCCAGTGCTAGAGGCCCACAGTTTCAGTCTCATCTGCCTCCACTCGGCCTCAGTTCCTCATCACTGTTCCTGTGCTCACAGTCATCAATTATAGACCCCACAACATGCGCCCTGAAGACAGAATGTTCCATATCAGAGCTGTGATCTTGAGAGCCCTCTCCTTGGCTTTCCTG
HLA-DPA1	ENST00000414003.1	cdna chromosome:GRCh38:CHR_HSCHR6_MHC_COX_CTG1:32989630:32991218:-1 gene:ENSG00000224103.7 gene_biotype:protein_coding transcript_biotype:protein_coding gene_symbol:HLA-DPA1 description:major histocompatibility complex, class II, DP alpha 1 [Source:HGNC Symbol;Acc:HGNC:4938]	CAACACCCTCATCTGCCACATTGACAAGTTCTTCCCACCAGTGCTCAACGTCACGTGGCTGTGCAACGGGGAGCTGGTCACTGAGGGTGTCGCTGAGAGCCTCTTCCTGCCCAGAACAGATTACAGCTTCCACAAGTTCCATTACCTGACCTTTGTGCCCTCAGCAGAGGACTTCTATGACTGCAGGGTGGAGCACTGGGGCTTGGACCAGCCGCTCCTCAAGCACTGGGAGGCCCAAGAGCCAATCCAGATGCCTGAGACAACGGAGACTGTGCTCTGTGCCCTGGGCCTGGTGCTGGGCCTAGTCGGCATCATCGTGGGCACCGTCCTCATCATAAAGTCTCTGCGTTCTGGCCATGACCCCCGGGCCCAGGGGACCCTGTGAAATACTGTAAAGGT…
HLA-DPA1	ENST00000414177.1	cdna chromosome:GRCh38:CHR_HSCHR6_MHC_MCF_CTG1:33102491:33114227:-1 gene:ENSG00000168384.11 gene_biotype:protein_coding transcript_biotype:protein_coding gene_symbol:HLA-DPA1 description:major histocompatibility complex, class II, DP alpha 1 [Source:HGNC Symbol;Acc:HGNC:4938]	GCACGAACTCCTCCCGGTTGTAGATGTATCTCTCCAGGAAGCGCTGTGTCCCATTAAACGCGTAGCATTCCTGCCGTCCCTGGAAAAGCACCTTCCAGCGTCCTCTTTACCCAGCAACAGAGAATGTCAGCTCTATGATTTCTCTGATAGGTGAATCCCAGCCATGCTGATTCCTCTCCACCCATTTCCAGTGCTAGAGGCCCACAGTTTCAGTCTCATCTGCCTCCACTCGGCCTCAGTTCCTCATCACTGTTCCTGTGCTCACAGTCATCAATTATAGACCCCACAACATGCGCCCTGAAGACAGAATGTTCCATATCAGAGCTGTGATCTTGAGAGCCCTCTCCTTGGCTTTCCTGCTGAGTCTCCGAGGAGCTGGGGCCATCAAGGCGGACCATG…
HLA-DPA1	ENST00000415247.6	cdna chromosome:GRCh38:CHR_HSCHR6_MHC_COX_CTG1:32986539:32995592:-1 gene:ENSG00000224103.7 gene_biotype:protein_coding transcript_biotype:protein_coding gene_symbol:HLA-DPA1 description:major histocompatibility complex, class II, DP alpha 1 [Source:HGNC Symbol;Acc:HGNC:4938]	GTTCCTCATCACTGTTCCTGTGCTCACAGTCATCAATTATAGACCCCACAACATGCGCCCTGAAGACAGAATGTTCCATATCAGAGCTGTGATCTTGAGAGCCCTCTCCTTGGCTTTCCTGCTGAGTCTCCGAGGAGCTGGGGCCATCAAGGCGGACCATGTGTCAACTTATGCCGCGTTTGTACAGACGCATAGACCAACAGGGGAGTTTATGTTTGAATTTGATGAAGATGAGATGTTCTATGTGGATCTGGACAAGAAGGAGACCGTCTGGCATCTGGAGGAGTTTGGCCAAGCCTTTTCCTTTGAGGCTCAGGGCGGGCTGGCTAACATTGCTATATTGAACAACAACTTGAATACCTTGATCCAGCGTTCCAACCACACTCAGGCCACCAACGA…
HLA-DPA1	ENST00000417724.1	cdna chromosome:GRCh38:6:33073502:33080775:-1 gene:ENSG00000231389.7 gene_biotype:protein_coding transcript_biotype:protein_coding gene_symbol:HLA-DPA1 description:major histocompatibility complex, class II, DP alpha 1 [Source:HGNC Symbol;Acc:HGNC:4938]	GTCGAAGCGCGCGAACTCCTCCCGGTTGTAGATGTATCTCTCCAGGAAGCGCTGTGTCCCATTAAACGCGTAGCATTCCTGCCGTCCCTGGAAAAGGTGAATCCCAGCCATGCTGATTCCTCTCCACCCATTTCCAGTGCTAGAGGCCCACAGTTTCAGTCTCATCTGCCTCCACTCGGCCTCAGTTCCTCATCACTGTTCCTGTGCTCACAGTCATCAATTATAGACCCCACAACATGCGCCCTGAAGACAGAATGTTCCATATCAGAGCTGTGATCTTGAGAGCCCTCTCCTTGGCTTTCCTG
HLA-DPA1	ENST00000419277.5	cdna chromosome:GRCh38:6:33064569:33080710:-1 gene:ENSG00000231389.7 gene_biotype:protein_coding transcript_biotype:protein_coding gene_symbol:HLA-DPA1 description:major histocompatibility complex, class II, DP alpha 1 [Source:HGNC Symbol;Acc:HGNC:4938]	ACGCGTAGCATTCCTGCCGTCCCTGGAAAAGTGCTAGAGGCCCACAGTTTCAGTCTCATCTGCCTCCACTCGGCCTCAGTTCCTCATCACTGTTCCTGTGCTCACAGTCATCAATTATAGACCCCACAACATGCGCCCTGAAGACAGAATGTTCCATATCAGAGCTGTGATCTTGAGAGCCCTCTCCTTGGCTTTCCTGCTGAGTCTCCGAGGAGCTGGGGCCATCAAGGCGGACCATGTGTCAACTTATGCCGCGTTTGTACAGACGCATAGACCAACAGGGGAGTTTATGTTTGAATTTGATGAAGATGAGATGTTCTATGTGGATCTGGACAAGAAGGAGACCGTCTGGCATCTGGAGGAGTTTGGCCAAGCCTTTTCCTTTGAGGCTCAGGGCGG…
HLA-DPA1	ENST00000419452.1	cdna chromosome:GRCh38:CHR_HSCHR6_MHC_APD_CTG1:33106747:33108335:-1 gene:ENSG00000235844.8 gene_biotype:protein_coding transcript_biotype:protein_coding gene_symbol:HLA-DPA1 description:major histocompatibility complex, class II, DP alpha 1 [Source:HGNC Symbol;Acc:HGNC:4938]	CAACACCCTCATCTGCCACATTGACAAGTTCTTCCCACCAGTGCTCAACGTCACGTGGCTGTGCAACGGGGAGCTGGTCACTGAGGGTGTCGCTGAGAGCCTCTTCCTGCCCAGAACAGATTACAGCTTCCACAAGTTCCATTACCTGACCTTTGTGCCCTCAGCAGAGGACTTCTATGACTGCAGGGTGGAGCACTGGGGCTTGGACCAGCCGCTCCTCAAGCACTGGGAGGCCCAAGAGCCAATCCAGATGCCTGAGACAACGGAGACTGTGCTCTGTGCCCTGGGCCTGGTGCTGGGCCTAGTCGGCATCATCGTGGGCACCGTCCTCATCATAAAGTCTCTGCGTTCTGGCCATGACCCCCGGGCCCAGGGGACCCTGTGAAATACTGTAAAGGT…
HLA-DPA1	ENST00000422504.5	cdna chromosome:GRCh38:CHR_HSCHR6_MHC_MANN_CTG1:33218673:33234820:-1 gene:ENSG00000228163.8 gene_biotype:protein_coding transcript_biotype:protein_coding gene_symbol:HLA-DPA1 description:major histocompatibility complex, class II, DP alpha 1 [Source:HGNC Symbol;Acc:HGNC:4938]	ACGCGTAGCATTCCTGCCGTCCCTGGAAAAGTGCTAGAGGCCCACAGTTTCAGTCTCATCTGCCTCCACTCGGCCTCAGTTCCTCATCACTGTTCCTGTGCTCACAGTCATCAATTATAGACCCCACAACATGCGCCCTGAAGACAGAATGTTCCATATCAGAGCTGTGATCTTGAGAGCCCTCTCCTTGGCTTTCCTGCTGAGTCTCCGAGGAGCTGGGGCCATCAAGGCGGACCATGTGTCAACTTATGCCGCGTTTGTACAGACGCATAGACCAACAGGGGAGTTTATGTTTGAATTTGATGAAGATGAGATGTTCTATGTGGATCTGGACAAGAAGGAGACCGTCTGGCATCTGGAGGAGTTTGGCCAAGCCTTTTCCTTTGAGGCTCAGGGCGG…
HLA-DPA1	ENST00000423630.1	cdna chromosome:GRCh38:CHR_HSCHR6_MHC_DBB_CTG1:33051440:33058713:-1 gene:ENSG00000229685.8 gene_biotype:protein_coding transcript_biotype:protein_coding gene_symbol:HLA-DPA1 description:major histocompatibility complex, class II, DP alpha 1 [Source:HGNC Symbol;Acc:HGNC:4938]	GTCGAAGCGCGCGAACTCCTCCCGGTTGTAGATGTATCTCTCCAGGAAGCGCTGTGTCCCATTAAACGCGTAGCATTCCTGCCGTCCCTGGAAAAGGTGAATCCCAGCCATGCTGATTCCTCTCCACCCATTTCCAGTGCTAGAGGCCCACAGTTTCAGTCTCATCTGCCTCCACTCGGCCTCAGTTCCTCATCACTGTTCCTGTGCTCACAGTCATCAATTATAGACCCCACAACATGCGCCCTGAAGACAGAATGTTCCATATCAGAGCTGTGATCTTGAGAGCCCTCTCCTTGGCTTTCCTG
HLA-DPA1	ENST00000425105.5	cdna chromosome:GRCh38:CHR_HSCHR6_MHC_COX_CTG1:32990989:33002736:-1 gene:ENSG00000224103.7 gene_biotype:protein_coding transcript_biotype:protein_coding gene_symbol:HLA-DPA1 description:major histocompatibility complex, class II, DP alpha 1 [Source:HGNC Symbol;Acc:HGNC:4938]	GCACGAACTCCTCCCGGTTGTAGATGTATCTCTCCAGGAAGCGCTGTGTCCCATTAAACGCGTAGCATTCCTGCCGTAACTGGTACACCACCTTCCAGCGTCCTCTTTACCCAGCAACAGAGAATGTCAGCTCTATGATTTCTCTGATAGGTGAATCCCAGCCATGCTGATTCCTCTCCACCCATTTCCAGTGCTAGAGGCCCACAGTTTCAGTCTCATCTGCCTCCACTCGGCCTCAGTTCCTCATCACTGTTCCTGTGCTCACAGTCATCAATTATAGACCCCACAACATGCGCCCTGAAGACAGAATGTTCCATATCAGAGCTGTGATCTTGAGAGCCCTCTCCTTGGCTTTCCTGCTGAGTCTCCGAGGAGCTGGGGCCATCAAGGCGGACCATG…
HLA-DPA1	ENST00000427518.1	cdna chromosome:GRCh38:CHR_HSCHR6_MHC_MANN_CTG1:33227606:33234885:-1 gene:ENSG00000228163.8 gene_biotype:protein_coding transcript_biotype:protein_coding gene_symbol:HLA-DPA1 description:major histocompatibility complex, class II, DP alpha 1 [Source:HGNC Symbol;Acc:HGNC:4938]	GTCGAAGCGCACGAACTCCTCCCGGTTGTAGATGTATCTCTCCAGGAAGCGCTGTGTCCCATTAAACGCGTAGCATTCCTGCCGTCCCTGGAAAAGGTGAATCCCAGCCATGCTGATTCCTCTCCACCCATTTCCAGTGCTAGAGGCCCACAGTTTCAGTCTCATCTGCCTCCACTCGGCCTCAGTTCCTCATCACTGTTCCTGTGCTCACAGTCATCAATTATAGACCCCACAACATGCGCCCTGAAGACAGAATGTTCCATATCAGAGCTGTGATCTTGAGAGCCCTCTCCTTGGCTTTCCTG
HLA-DPA1	ENST00000428180.1	cdna chromosome:GRCh38:CHR_HSCHR6_MHC_QBL_CTG1:32996699:32998287:-1 gene:ENSG00000206291.10 gene_biotype:protein_coding transcript_biotype:protein_coding gene_symbol:HLA-DPA1 description:major histocompatibility complex, class II, DP alpha 1 [Source:HGNC Symbol;Acc:HGNC:4938]	CAACACCCTCATCTGCCACATTGACAAGTTCTTCCCACCAGTGCTCAACGTCACGTGGCTGTGCAACGGGGAGCTGGTCACTGAGGGTGTCGCTGAGAGCCTCTTCCTGCCCAGAACAGATTACAGCTTCCACAAGTTCCATTACCTGACCTTTGTGCCCTCAGCAGAGGACTTCTATGACTGCAGGGTGGAGCACTGGGGCTTGGACCAGCCGCTCCTCAAGCACTGGGAGGCCCAAGAGCCAATCCAGATGCCTGAGACAACGGAGACTGTGCTCTGTGCCCTGGGCCTGGTGCTGGGCCTAGTCGGCATCATCGTGGGCACCGTCCTCATCATAAAGTCTCTGCGTTCTGGCCATGACCCCCGGGCCCAGGGGACCCTGTGAAATACTGTAAAGGT…
HLA-DPA1	ENST00000429960.1	cdna chromosome:GRCh38:CHR_HSCHR6_MHC_MCF_CTG1:33101132:33102720:-1 gene:ENSG00000168384.11 gene_biotype:protein_coding transcript_biotype:protein_coding gene_symbol:HLA-DPA1 description:major histocompatibility complex, class II, DP alpha 1 [Source:HGNC Symbol;Acc:HGNC:4938]	CAACACCCTCATCTGCCACATTGACAAGTTCTTCCCACCAGTGCTCAACGTCACGTGGCTGTGCAACGGGGAGCTGGTCACTGAGGGTGTCGCTGAGAGCCTCTTCCTGCCCAGAACAGATTACAGCTTCCACAAGTTCCATTACCTGACCTTTGTGCCCTCAGCAGAGGACTTCTATGACTGCAGGGTGGAGCACTGGGGCTTGGACCAGCCGCTCCTCAAGCACTGGGAGGCCCAAGAGCCAATCCAGATGCCTGAGACAACGGAGACTGTGCTCTGTGCCCTGGGCCTGGTGCTGGGCCTAGTCGGCATCATCGTGGGCACCGTCCTCATCATAAAGTCTCTGCGTTCTGGCCATGACCCCCGGGCCCAGGGGACCCTGTGAAATACTGTAAAGGT…
HLA-DPA1	ENST00000432811.1	cdna chromosome:GRCh38:CHR_HSCHR6_MHC_MCF_CTG1:33106956:33114235:-1 gene:ENSG00000168384.11 gene_biotype:protein_coding transcript_biotype:protein_coding gene_symbol:HLA-DPA1 description:major histocompatibility complex, class II, DP alpha 1 [Source:HGNC Symbol;Acc:HGNC:4938]	GTCGAAGCGCACGAACTCCTCCCGGTTGTAGATGTATCTCTCCAGGAAGCGCTGTGTCCCATTAAACGCGTAGCATTCCTGCCGTCCCTGGAAAAGGTGAATCCCAGCCATGCTGATTCCTCTCCACCCATTTCCAGTGCTAGAGGCCCACAGTTTCAGTCTCATCTGCCTCCACTCGGCCTCAGTTCCTCATCACTGTTCCTGTGCTCACAGTCATCAATTATAGACCCCACAACATGCGCCCTGAAGACAGAATGTTCCATATCAGAGCTGTGATCTTGAGAGCCCTCTCCTTGGCTTTCCTG
HLA-DPA1	ENST00000436183.1	cdna chromosome:GRCh38:CHR_HSCHR6_MHC_DBB_CTG1:33046957:33058705:-1 gene:ENSG00000229685.8 gene_biotype:protein_coding transcript_biotype:protein_coding gene_symbol:HLA-DPA1 description:major histocompatibility complex, class II, DP alpha 1 [Source:HGNC Symbol;Acc:HGNC:4938]	GCGCGAACTCCTCCCGGTTGTAGATGTATCTCTCCAGGAAGCGCTGTGTCCCATTAAACGCGTAGCATTCCTGCCGTCCCTGGAAAAGCACCTTCCAGCGTCCTCTTTACCCAGCAACAGAGAATGTCAGCTCTATGATTTCTCTGATAGGTGAATCCCAGCCATGCTGATTCCTCTCCACCCATTTCCAGTGCTAGAGGCCCACAGTTTCAGTCTCATCTGCCTCCACTCGGCCTCAGTTCCTCATCACTGTTCCTGTGCTCACAGTCATCAATTATAGACCCCACAACATGCGCCCTGAAGACAGAATGTTCCATATCAGAGCTGTGATCTTGAGAGCCCTCTCCTTGGCTTTCCTGCTGAGTCTCCGAGGAGCTGGGGCCATCAAGGCGGACCATG…
HLA-DPA1	ENST00000437123.1	cdna chromosome:GRCh38:CHR_HSCHR6_MHC_QBL_CTG1:32997737:33002676:-1 gene:ENSG00000206291.10 gene_biotype:protein_coding transcript_biotype:protein_coding gene_symbol:HLA-DPA1 description:major histocompatibility complex, class II, DP alpha 1 [Source:HGNC Symbol;Acc:HGNC:4938]	CTCCACTCGGCCTCAGTTCCTCATCACTGTTCCTGTGCTCACAGTCATCAATTATAGACCCCACAACATGCGCCCTGAAGACAGAATGTTCCATATCAGAGCTGTGATCTTGAGAGCCCTCTCCTTGGCTTTCCTGCTGAGTCTCCGAGGAGCTGGGGCCATCAAGGCGGACCATGTGTCAACTTATGCCGCGTTTGTACAGACGCATAGACCAACAGGGGAGTTTATGTTTGAATTTGATGAAGATGAGATGTTCTATGTGGATCTGGACAAGAAGGAGACCGTCTGGCATCTGGAGGAGTTTGGCCAAGCCTTTTCCTTTGAGGTGACCGTGTTTCCCAAGGAGCCTGTGGAGCTGGGCCAGCCCAACACCCTCATCTGCCACATTGACAAGTTCTT…
HLA-DPA1	ENST00000437676.1	cdna chromosome:GRCh38:CHR_HSCHR6_MHC_DBB_CTG1:33046636:33051575:-1 gene:ENSG00000229685.8 gene_biotype:protein_coding transcript_biotype:protein_coding gene_symbol:HLA-DPA1 description:major histocompatibility complex, class II, DP alpha 1 [Source:HGNC Symbol;Acc:HGNC:4938]	CTCCACTCGGCCTCAGTTCCTCATCACTGTTCCTGTGCTCACAGTCATCAATTATAGACCCCACAACATGCGCCCTGAAGACAGAATGTTCCATATCAGAGCTGTGATCTTGAGAGCCCTCTCCTTGGCTTTCCTGCTGAGTCTCCGAGGAGCTGGGGCCATCAAGGCGGACCATGTGTCAACTTATGCCGCGTTTGTACAGACGCATAGACCAACAGGGGAGTTTATGTTTGAATTTGATGAAGATGAGATGTTCTATGTGGATCTGGACAAGAAGGAGACCGTCTGGCATCTGGAGGAGTTTGGCCAAGCCTTTTCCTTTGAGGTGACCGTGTTTCCCAAGGAGCCTGTGGAGCTGGGCCAGCCCAACACCCTCATCTGCCACATTGACAAGTTCTT…
HLA-DPA1	ENST00000437811.1	cdna chromosome:GRCh38:6:33067660:33069248:-1 gene:ENSG00000231389.7 gene_biotype:protein_coding transcript_biotype:protein_coding gene_symbol:HLA-DPA1 description:major histocompatibility complex, class II, DP alpha 1 [Source:HGNC Symbol;Acc:HGNC:4938]	CAACACCCTCATCTGCCACATTGACAAGTTCTTCCCACCAGTGCTCAACGTCACGTGGCTGTGCAACGGGGAGCTGGTCACTGAGGGTGTCGCTGAGAGCCTCTTCCTGCCCAGAACAGATTACAGCTTCCACAAGTTCCATTACCTGACCTTTGTGCCCTCAGCAGAGGACTTCTATGACTGCAGGGTGGAGCACTGGGGCTTGGACCAGCCGCTCCTCAAGCACTGGGAGGCCCAAGAGCCAATCCAGATGCCTGAGACAACGGAGACTGTGCTCTGTGCCCTGGGCCTGGTGCTGGGCCTAGTCGGCATCATCGTGGGCACCGTCCTCATCATAAAGTCTCTGCGTTCTGGCCATGACCCCCGGGCCCAGGGGACCCTGTGAAATACTGTAAAGGT…
HLA-DPA1	ENST00000439393.1	cdna chromosome:GRCh38:CHR_HSCHR6_MHC_COX_CTG1:32990668:32995607:-1 gene:ENSG00000224103.7 gene_biotype:protein_coding transcript_biotype:protein_coding gene_symbol:HLA-DPA1 description:major histocompatibility complex, class II, DP alpha 1 [Source:HGNC Symbol;Acc:HGNC:4938]	CTCCACTCGGCCTCAGTTCCTCATCACTGTTCCTGTGCTCACAGTCATCAATTATAGACCCCACAACATGCGCCCTGAAGACAGAATGTTCCATATCAGAGCTGTGATCTTGAGAGCCCTCTCCTTGGCTTTCCTGCTGAGTCTCCGAGGAGCTGGGGCCATCAAGGCGGACCATGTGTCAACTTATGCCGCGTTTGTACAGACGCATAGACCAACAGGGGAGTTTATGTTTGAATTTGATGAAGATGAGATGTTCTATGTGGATCTGGACAAGAAGGAGACCGTCTGGCATCTGGAGGAGTTTGGCCAAGCCTTTTCCTTTGAGGTGACCGTGTTTCCCAAGGAGCCTGTGGAGCTGGGCCAGCCCAACACCCTCATCTGCCACATTGACAAGTTCTT…
HLA-DPA1	ENST00000439571.1	cdna chromosome:GRCh38:CHR_HSCHR6_MHC_APD_CTG1:33108106:33119842:-1 gene:ENSG00000235844.8 gene_biotype:protein_coding transcript_biotype:protein_coding gene_symbol:HLA-DPA1 description:major histocompatibility complex, class II, DP alpha 1 [Source:HGNC Symbol;Acc:HGNC:4938]	GCACGAACTCCTCCCGGTTGTAGATGTATCTCTCCAGGAAGCGCTGTGTCCCATTAAACGCGTAGCATTCCTGCCGTCCCTGGAAAAGCACCTTCCAGCGTCCTCTTTACCCAGCAACAGAGAATGTCAGCTCTATGATTTCTCTGATAGGTGAATCCCAGCCATGCTGATTCCTCTCCACCCATTTCCAGTGCTAGAGGCCCACAGTTTCAGTCTCATCTGCCTCCACTCGGCCTCAGTTCCTCATCACTGTTCCTGTGCTCACAGTCATCAATTATAGACCCCACAACATGCGCCCTGAAGACAGAATGTTCCATATCAGAGCTGTGATCTTGAGAGCCCTCTCCTTGGCTTTCCTGCTGAGTCTCCGAGGAGCTGGGGCCATCAAGGCGGACCATG…
HLA-DPA1	ENST00000439867.1	cdna chromosome:GRCh38:CHR_HSCHR6_MHC_QBL_CTG1:33002541:33009820:-1 gene:ENSG00000206291.10 gene_biotype:protein_coding transcript_biotype:protein_coding gene_symbol:HLA-DPA1 description:major histocompatibility complex, class II, DP alpha 1 [Source:HGNC Symbol;Acc:HGNC:4938]	GTCGAAGCGCACGAGCTCCTCCCGGTTGTAGATGTATCTCTCCAGGAAGCGCTGTGTCCCATTAAACGCGTAGCATTCCTGCCGTCCCTGGAAAAGGTGAATCCCAGCCATGCTGATTCCTCTCCACCCATTTCCAGTGCTAGAGGCCCACAGTTTCAGTCTCATCTGCCTCCACTCGGCCTCAGTTCCTCATCACTGTTCCTGTGCTCACAGTCATCAATTATAGACCCCACAACATGCGCCCTGAAGACAGAATGTTCCATATCAGAGCTGTGATCTTGAGAGCCCTCTCCTTGGCTTTCCTG
HLA-DPA1	ENST00000441306.1	cdna chromosome:GRCh38:CHR_HSCHR6_MHC_MCF_CTG1:33102170:33107091:-1 gene:ENSG00000168384.11 gene_biotype:protein_coding transcript_biotype:protein_coding gene_symbol:HLA-DPA1 description:major histocompatibility complex, class II, DP alpha 1 [Source:HGNC Symbol;Acc:HGNC:4938]	CTCCACTCGGCCTCAGTTCCTCATCACTGTTCCTGTGCTCACAGTCATCAATTATAGACCCCACAACATGCGCCCTGAAGACAGAATGTTCCATATCAGAGCTGTGATCTTGAGAGCCCTCTCCTTGGCTTTCCTGCTGAGTCTCCGAGGAGCTGGGGCCATCAAGGCGGACCATGTGTCAACTTATGCCGCGTTTGTACAGACGCATAGACCAACAGGGGAGTTTATGTTTGAATTTGATGAAGATGAGATGTTCTATGTGGATCTGGACAAGAAGGAGACCGTCTGGCATCTGGAGGAGTTTGGCCAAGCCTTTTCCTTTGAGGTGACCGTGTTTCCCAAGGAGCCTGTGGAGCTGGGCCAGCCCAACACCCTCATCTGCCACATTGACAAGTTCTT…
HLA-DPA1	ENST00000441483.1	cdna chromosome:GRCh38:CHR_HSCHR6_MHC_QBL_CTG1:32998058:33009812:-1 gene:ENSG00000206291.10 gene_biotype:protein_coding transcript_biotype:protein_coding gene_symbol:HLA-DPA1 description:major histocompatibility complex, class II, DP alpha 1 [Source:HGNC Symbol;Acc:HGNC:4938]	GCACGAGCTCCTCCCGGTTGTAGATGTATCTCTCCAGGAAGCGCTGTGTCCCATTAAACGCGTAGCATTCCTGCCGTCCCTGGAAAAGCACCTTCCAGCGTCCTCTTTACCCAGCAACAGAGAATGTCAGCTCTATGATTTCTCTGATAGGTGAATCCCAGCCATGCTGATTCCTCTCCACCCATTTCCAGTGCTAGAGGCCCACAGTTTCAGTCTCATCTGCCTCCACTCGGCCTCAGTTCCTCATCACTGTTCCTGTGCTCACAGTCATCAATTATAGACCCCACAACATGCGCCCTGAAGACAGAATGTTCCATATCAGAGCTGTGATCTTGAGAGCCCTCTCCTTGGCTTTCCTGCTGAGTCTCCGAGGAGCTGGGGCCATCAAGGCGGACCATG…
HLA-DPA1	ENST00000442259.1	cdna chromosome:GRCh38:CHR_HSCHR6_MHC_DBB_CTG1:33045598:33047186:-1 gene:ENSG00000229685.8 gene_biotype:protein_coding transcript_biotype:protein_coding gene_symbol:HLA-DPA1 description:major histocompatibility complex, class II, DP alpha 1 [Source:HGNC Symbol;Acc:HGNC:4938]	CAACACCCTCATCTGCCACATTGACAAGTTCTTCCCACCAGTGCTCAACGTCACGTGGCTGTGCAACGGGGAGCTGGTCACTGAGGGTGTCGCTGAGAGCCTCTTCCTGCCCAGAACAGATTACAGCTTCCACAAGTTCCATTACCTGACCTTTGTGCCCTCAGCAGAGGACTTCTATGACTGCAGGGTGGAGCACTGGGGCTTGGACCAGCCGCTCCTCAAGCACTGGGAGGCCCAAGAGCCAATCCAGATGCCTGAGACAACGGAGACTGTGCTCTGTGCCCTGGGCCTGGTGCTGGGCCTAGTCGGCATCATCGTGGGCACCGTCCTCATCATAAAGTCTCTGCGTTCTGGCCATGACCCCCGGGCCCAGGGGACCCTGTGAAATACTGTAAAGGT…
HLA-DPA1	ENST00000443117.5	cdna chromosome:GRCh38:CHR_HSCHR6_MHC_APD_CTG1:33103656:33119785:-1 gene:ENSG00000235844.8 gene_biotype:protein_coding transcript_biotype:protein_coding gene_symbol:HLA-DPA1 description:major histocompatibility complex, class II, DP alpha 1 [Source:HGNC Symbol;Acc:HGNC:4938]	ACGCGTAGCATTCCTGCCGTCCCTGGAAAAGTGCTAGAGGCCCACAGTTTCAGTCTCATCTGCCTCCACTCGGCCTCAGTTCCTCATCACTGTTCCTGTGCTCACAGTCATCAATTATAGACCCCACAACATGCGCCCTGAAGACAGAATGTTCCATATCAGAGCTGTGATCTTGAGAGCCCTCTCCTTGGCTTTCCTGCTGAGTCTCCGAGGAGCTGGGGCCATCAAGGCGGACCATGTGTCAACTTATGCCGCGTTTGTACAGACGCATAGACCAACAGGGGAGTTTATGTTTGAATTTGATGAAGATGAGATGTTCTATGTGGATCTGGACAAGAAGGAGACCGTCTGGCATCTGGAGGAGTTTGGCCAAGCCTTTTCCTTTGAGGCTCAGGGCGG…
HLA-DPA1	ENST00000447657.1	cdna chromosome:GRCh38:CHR_HSCHR6_MHC_APD_CTG1:33107785:33112706:-1 gene:ENSG00000235844.8 gene_biotype:protein_coding transcript_biotype:protein_coding gene_symbol:HLA-DPA1 description:major histocompatibility complex, class II, DP alpha 1 [Source:HGNC Symbol;Acc:HGNC:4938]	CTCCACTCGGCCTCAGTTCCTCATCACTGTTCCTGTGCTCACAGTCATCAATTATAGACCCCACAACATGCGCCCTGAAGACAGAATGTTCCATATCAGAGCTGTGATCTTGAGAGCCCTCTCCTTGGCTTTCCTGCTGAGTCTCCGAGGAGCTGGGGCCATCAAGGCGGACCATGTGTCAACTTATGCCGCGTTTGTACAGACGCATAGACCAACAGGGGAGTTTATGTTTGAATTTGATGAAGATGAGATGTTCTATGTGGATCTGGACAAGAAGGAGACCGTCTGGCATCTGGAGGAGTTTGGCCAAGCCTTTTCCTTTGAGGTGACCGTGTTTCCCAAGGAGCCTGTGGAGCTGGGCCAGCCCAACACCCTCATCTGCCACATTGACAAGTTCTT…
HLA-DPA1	ENST00000448154.1	cdna chromosome:GRCh38:CHR_HSCHR6_MHC_SSTO_CTG1:33213950:33221223:-1 gene:ENSG00000236177.9 gene_biotype:protein_coding transcript_biotype:protein_coding gene_symbol:HLA-DPA1 description:major histocompatibility complex, class II, DP alpha 1 [Source:HGNC Symbol;Acc:HGNC:4938]	GTCGAAGCGCGCGAACTCCTCCCGGTTGTAGATGTATCTCTCCAGGAAGCGCTGTGTCCCATTAAACGCGTAGCATTCCTGCCGTCCCTGGAAAAGGTGAATCCCAGCCATGCTGATTCCTCTCCACCCATTTCCAGTGCTAGAGGCCCACAGTTTCAGTCTCATCTGCCTCCACTCGGCCTCAGTTCCTCATCACTGTTCCTGTGCTCACAGTCATCAATTATAGACCCCACAACATGCGCCCTGAAGACAGAATGTTCCATATCAGAGCTGTGATCTTGAGAGCCCTCTCCTTGGCTTTCCTG
HLA-DPA1	ENST00000448742.1	cdna chromosome:GRCh38:CHR_HSCHR6_MHC_COX_CTG1:32995472:33002744:-1 gene:ENSG00000224103.7 gene_biotype:protein_coding transcript_biotype:protein_coding gene_symbol:HLA-DPA1 description:major histocompatibility complex, class II, DP alpha 1 [Source:HGNC Symbol;Acc:HGNC:4938]	GTCGAAGCGCACGAACTCCTCCCGGTTGTAGATGTATCTCTCCAGGAAGCGCTGTGTCCCATTAAACGCGTAGCATTCCTGCCGTAACTGGTACACGTGAATCCCAGCCATGCTGATTCCTCTCCACCCATTTCCAGTGCTAGAGGCCCACAGTTTCAGTCTCATCTGCCTCCACTCGGCCTCAGTTCCTCATCACTGTTCCTGTGCTCACAGTCATCAATTATAGACCCCACAACATGCGCCCTGAAGACAGAATGTTCCATATCAGAGCTGTGATCTTGAGAGCCCTCTCCTTGGCTTTCCTG
HLA-DPA1	ENST00000452619.1	cdna chromosome:GRCh38:CHR_HSCHR6_MHC_MANN_CTG1:33222802:33227741:-1 gene:ENSG00000228163.8 gene_biotype:protein_coding transcript_biotype:protein_coding gene_symbol:HLA-DPA1 description:major histocompatibility complex, class II, DP alpha 1 [Source:HGNC Symbol;Acc:HGNC:4938]	CTCCACTCGGCCTCAGTTCCTCATCACTGTTCCTGTGCTCACAGTCATCAATTATAGACCCCACAACATGCGCCCTGAAGACAGAATGTTCCATATCAGAGCTGTGATCTTGAGAGCCCTCTCCTTGGCTTTCCTGCTGAGTCTCCGAGGAGCTGGGGCCATCAAGGCGGACCATGTGTCAACTTATGCCGCGTTTGTACAGACGCATAGACCAACAGGGGAGTTTATGTTTGAATTTGATGAAGATGAGATGTTCTATGTGGATCTGGACAAGAAGGAGACCGTCTGGCATCTGGAGGAGTTTGGCCAAGCCTTTTCCTTTGAGGTGACCGTGTTTCCCAAGGAGCCTGTGGAGCTGGGCCAGCCCAACACCCTCATCTGCCACATTGACAAGTTCTT…
HLA-DPA1	ENST00000453314.1	cdna chromosome:GRCh38:CHR_HSCHR6_MHC_SSTO_CTG1:33208108:33209696:-1 gene:ENSG00000236177.9 gene_biotype:protein_coding transcript_biotype:protein_coding gene_symbol:HLA-DPA1 description:major histocompatibility complex, class II, DP alpha 1 [Source:HGNC Symbol;Acc:HGNC:4938]	CAACACCCTCATCTGCCACATTGACAAGTTCTTCCCACCAGTGCTCAACGTCACGTGGCTGTGCAACGGGGAGCTGGTCACTGAGGGTGTCGCTGAGAGCCTCTTCCTGCCCAGAACAGATTACAGCTTCCACAAGTTCCATTACCTGACCTTTGTGCCCTCAGCAGAGGACTTCTATGACTGCAGGGTGGAGCACTGGGGCTTGGACCAGCCGCTCCTCAAGCACTGGGAGGCCCAAGAGCCAATCCAGATGCCTGAGACAACGGAGACTGTGCTCTGTGCCCTGGGCCTGGTGCTGGGCCTAGTCGGCATCATCGTGGGCACCGTCCTCATCATAAAGTCTCTGCGTTCTGGCCATGACCCCCGGGCCCAGGGGACCCTGTGAAATACTGTAAAGGT…
HLA-DPA1	ENST00000453337.1	cdna chromosome:GRCh38:6:33069019:33080767:-1 gene:ENSG00000231389.7 gene_biotype:protein_coding transcript_biotype:protein_coding gene_symbol:HLA-DPA1 description:major histocompatibility complex, class II, DP alpha 1 [Source:HGNC Symbol;Acc:HGNC:4938]	GCGCGAACTCCTCCCGGTTGTAGATGTATCTCTCCAGGAAGCGCTGTGTCCCATTAAACGCGTAGCATTCCTGCCGTCCCTGGAAAAGCACCTTCCAGCGTCCTCTTTACCCAGCAACAGAGAATGTCAGCTCTATGATTTCTCTGATAGGTGAATCCCAGCCATGCTGATTCCTCTCCACCCATTTCCAGTGCTAGAGGCCCACAGTTTCAGTCTCATCTGCCTCCACTCGGCCTCAGTTCCTCATCACTGTTCCTGTGCTCACAGTCATCAATTATAGACCCCACAACATGCGCCCTGAAGACAGAATGTTCCATATCAGAGCTGTGATCTTGAGAGCCCTCTCCTTGGCTTTCCTGCTGAGTCTCCGAGGAGCTGGGGCCATCAAGGCGGACCATG…
HLA-DPA1	ENST00000454805.5	cdna chromosome:GRCh38:CHR_HSCHR6_MHC_DBB_CTG1:33042507:33058648:-1 gene:ENSG00000229685.8 gene_biotype:protein_coding transcript_biotype:protein_coding gene_symbol:HLA-DPA1 description:major histocompatibility complex, class II, DP alpha 1 [Source:HGNC Symbol;Acc:HGNC:4938]	ACGCGTAGCATTCCTGCCGTCCCTGGAAAAGTGCTAGAGGCCCACAGTTTCAGTCTCATCTGCCTCCACTCGGCCTCAGTTCCTCATCACTGTTCCTGTGCTCACAGTCATCAATTATAGACCCCACAACATGCGCCCTGAAGACAGAATGTTCCATATCAGAGCTGTGATCTTGAGAGCCCTCTCCTTGGCTTTCCTGCTGAGTCTCCGAGGAGCTGGGGCCATCAAGGCGGACCATGTGTCAACTTATGCCGCGTTTGTACAGACGCATAGACCAACAGGGGAGTTTATGTTTGAATTTGATGAAGATGAGATGTTCTATGTGGATCTGGACAAGAAGGAGACCGTCTGGCATCTGGAGGAGTTTGGCCAAGCCTTTTCCTTTGAGGCTCAGGGCGG…
HLA-DPA1	ENST00000455869.1	cdna chromosome:GRCh38:CHR_HSCHR6_MHC_MANN_CTG1:33221764:33223352:-1 gene:ENSG00000228163.8 gene_biotype:protein_coding transcript_biotype:protein_coding gene_symbol:HLA-DPA1 description:major histocompatibility complex, class II, DP alpha 1 [Source:HGNC Symbol;Acc:HGNC:4938]	CAACACCCTCATCTGCCACATTGACAAGTTCTTCCCACCAGTGCTCAACGTCACGTGGCTGTGCAACGGGGAGCTGGTCACTGAGGGTGTCGCTGAGAGCCTCTTCCTGCCCAGAACAGATTACAGCTTCCACAAGTTCCATTACCTGACCTTTGTGCCCTCAGCAGAGGACTTCTATGACTGCAGGGTGGAGCACTGGGGCTTGGACCAGCCGCTCCTCAAGCACTGGGAGGCCCAAGAGCCAATCCAGATGCCTGAGACAACGGAGACTGTGCTCTGTGCCCTGGGCCTGGTGCTGGGCCTAGTCGGCATCATCGTGGGCACCGTCCTCATCATAAAGTCTCTGCGTTCTGGCCATGACCCCCGGGCCCAGGGGACCCTGTGAAATACTGTAAAGGT…
HLA-DPA1	ENST00000456525.1	cdna chromosome:GRCh38:CHR_HSCHR6_MHC_MANN_CTG1:33223123:33234877:-1 gene:ENSG00000228163.8 gene_biotype:protein_coding transcript_biotype:protein_coding gene_symbol:HLA-DPA1 description:major histocompatibility complex, class II, DP alpha 1 [Source:HGNC Symbol;Acc:HGNC:4938]	GCACGAACTCCTCCCGGTTGTAGATGTATCTCTCCAGGAAGCGCTGTGTCCCATTAAACGCGTAGCATTCCTGCCGTCCCTGGAAAAGCACCTTCCAGCGTCCTCTTTACCCAGCAACAGAGAATGTCAGCTCTATGATTTCTCTGATAGGTGAATCCCAGCCATGCTGATTCCTCTCCACCCATTTCCAGTGCTAGAGGCCCACAGTTTCAGTCTCATCTGCCTCCACTCGGCCTCAGTTCCTCATCACTGTTCCTGTGCTCACAGTCATCAATTATAGACCCCACAACATGCGCCCTGAAGACAGAATGTTCCATATCAGAGCTGTGATCTTGAGAGCCCTCTCCTTGGCTTTCCTGCTGAGTCTCCGAGGAGCTGGGGCCATCAAGGCGGACCATG…
HLA-DPA1	ENST00000463066.1	cdna chromosome:GRCh38:6:33069162:33073633:-1 gene:ENSG00000231389.7 gene_biotype:protein_coding transcript_biotype:processed_transcript gene_symbol:HLA-DPA1 description:major histocompatibility complex, class II, DP alpha 1 [Source:HGNC Symbol;Acc:HGNC:4938]	ACTCGGCCTCAGTTCCTCATCACTGTTCCTGTGCTCACAGTCATCAATTATAGACCCCACAACATGCGCCCTGAAGACAGAATGTTCCATATCAGAGCTGTGATCTTGAGAGCCCTCTCCTTGGCTTTCCTGCTGAGTCTCCGAGGAGCTGGGGCCATCAAGGGTGAGTGCTCAGGAGGACGCAGGAGCGTCGGGCGGACCATGTGTCAACTTATGCCGCGTTTGTACAGACGCATAGACCAACAGGGGAGTTTATGTTTGAATTTGATGAAGATGAGATGTTCTATGTGGATCTGGACAAGAAGGAGACCGTCTGGCATCTGGAGGAGTTTGGCCAAGCCTTTTCCTTTGAGGCTCAGGGCGGGCTGGCTAACATTGCTATATTGAACAACAACTTGA…
HLA-DPA1	ENST00000463243.5	cdna chromosome:GRCh38:CHR_HSCHR6_MHC_APD_CTG1:33108191:33119830:-1 gene:ENSG00000235844.8 gene_biotype:protein_coding transcript_biotype:processed_transcript gene_symbol:HLA-DPA1 description:major histocompatibility complex, class II, DP alpha 1 [Source:HGNC Symbol;Acc:HGNC:4938]	CCCGGTTGTAGATGTATCTCTCCAGGAAGCGCTGTGTCCCATTAAACGCGTAGCATTCCTGCCGTCCCTGGAAAAGCGGACCATGTGTCAACTTATGCCGCGTTTGTACAGACGCATAGACCAACAGGGGAGTTTATGTTTGAATTTGATGAAGATGAGATGTTCTATGTGGATCTGGACAAGAAGGAGACCGTCTGGCATCTGGAGGAGTTTGGCCAAGCCTTTTCCTTTGAGGCTCAGGGCGGGCTGGCTAACATTGCTATATTGAACAACAACTTGAATACCTTGATCCAGCGTTCCAACCACACTCAGGCCACCAACGATCCCCCTGAGGTGACCGTGTTTCCCAAGGAGCCTGTGGAGCTGGGCCAGCCCAACACCCTCATCTGCCACATTGAC…
HLA-DPA1	ENST00000472997.1	cdna chromosome:GRCh38:CHR_HSCHR6_MHC_MANN_CTG1:33219111:33227719:-1 gene:ENSG00000228163.8 gene_biotype:protein_coding transcript_biotype:retained_intron gene_symbol:HLA-DPA1 description:major histocompatibility complex, class II, DP alpha 1 [Source:HGNC Symbol;Acc:HGNC:4938]	ATCACTGTTCCTGTGCTCACAGTCATCAATTATAGACCCCACAACATGCGCCCTGAAGACAGAATGTTCCATATCAGAGCTGTGATCTTGAGAGCCCTCTCCTTGGCTTTCCTGCTGAGTCTCCGAGGAGCTGGGGCCATCAAGGCGGACCATGTGTCAACTTATGCCGCGTTTGTACAGACGCATAGACCAACAGGGGAGTTTATGTTTGAATTTGATGAAGATGAGATGTTCTATGTGGATCTGGACAAGAAGGAGACCGTCTGGCATCTGGAGGAGTTTGGCCAAGCCTTTTCCTTTGAGGCTCAGGGCGGGCTGGCTAACATTGCTATATTGAACAACAACTTGAATACCTTGATCCAGCGTTCCAACCACACTCAGGCCACCAACGGTACGCCC…
HLA-DPA1	ENST00000474244.1	cdna chromosome:GRCh38:CHR_HSCHR6_MHC_QBL_CTG1:32998201:33002672:-1 gene:ENSG00000206291.10 gene_biotype:protein_coding transcript_biotype:processed_transcript gene_symbol:HLA-DPA1 description:major histocompatibility complex, class II, DP alpha 1 [Source:HGNC Symbol;Acc:HGNC:4938]	ACTCGGCCTCAGTTCCTCATCACTGTTCCTGTGCTCACAGTCATCAATTATAGACCCCACAACATGCGCCCTGAAGACAGAATGTTCCATATCAGAGCTGTGATCTTGAGAGCCCTCTCCTTGGCTTTCCTGCTGAGTCTCCGAGGAGCTGGGGCCATCAAGGGTGAGTGCTCAGGAGGACGCAGGAGCGTCGGGCGGACCATGTGTCAACTTATGCCGCGTTTGTACAGACGCATAGACCAACAGGGGAGTTTATGTTTGAATTTGATGAAGATGAGATGTTCTATGTGGATCTGGACAAGAAGGAGACCGTCTGGCATCTGGAGGAGTTTGGCCAAGCCTTTTCCTTTGAGGCTCAGGGCGGGCTGGCTAACATTGCTATATTGAACAACAACTTGA…
HLA-DPA1	ENST00000475500.1	cdna chromosome:GRCh38:CHR_HSCHR6_MHC_DBB_CTG1:33047100:33051571:-1 gene:ENSG00000229685.8 gene_biotype:protein_coding transcript_biotype:processed_transcript gene_symbol:HLA-DPA1 description:major histocompatibility complex, class II, DP alpha 1 [Source:HGNC Symbol;Acc:HGNC:4938]	ACTCGGCCTCAGTTCCTCATCACTGTTCCTGTGCTCACAGTCATCAATTATAGACCCCACAACATGCGCCCTGAAGACAGAATGTTCCATATCAGAGCTGTGATCTTGAGAGCCCTCTCCTTGGCTTTCCTGCTGAGTCTCCGAGGAGCTGGGGCCATCAAGGGTGAGTGCTCAGGAGGACGCAGGAGCGTCGGGCGGACCATGTGTCAACTTATGCCGCGTTTGTACAGACGCATAGACCAACAGGGGAGTTTATGTTTGAATTTGATGAAGATGAGATGTTCTATGTGGATCTGGACAAGAAGGAGACCGTCTGGCATCTGGAGGAGTTTGGCCAAGCCTTTTCCTTTGAGGCTCAGGGCGGGCTGGCTAACATTGCTATATTGAACAACAACTTGA…
HLA-DPA1	ENST00000476642.5	cdna chromosome:GRCh38:6:33069104:33080755:-1 gene:ENSG00000231389.7 gene_biotype:protein_coding transcript_biotype:processed_transcript gene_symbol:HLA-DPA1 description:major histocompatibility complex, class II, DP alpha 1 [Source:HGNC Symbol;Acc:HGNC:4938]	CCCGGTTGTAGATGTATCTCTCCAGGAAGCGCTGTGTCCCATTAAACGCGTAGCATTCCTGCCGTCCCTGGAAAAGCGGACCATGTGTCAACTTATGCCGCGTTTGTACAGACGCATAGACCAACAGGGGAGTTTATGTTTGAATTTGATGAAGATGAGATGTTCTATGTGGATCTGGACAAGAAGGAGACCGTCTGGCATCTGGAGGAGTTTGGCCAAGCCTTTTCCTTTGAGGCTCAGGGCGGGCTGGCTAACATTGCTATATTGAACAACAACTTGAATACCTTGATCCAGCGTTCCAACCACACTCAGGCCACCAACGATCCCCCTGAGGTGACCGTGTTTCCCAAGGAGCCTGTGGAGCTGGGCCAGCCCAACACCCTCATCTGCCACATTGAC…
HLA-DPA1	ENST00000479107.1	cdna chromosome:GRCh38:6:33065007:33073615:-1 gene:ENSG00000231389.7 gene_biotype:protein_coding transcript_biotype:retained_intron gene_symbol:HLA-DPA1 description:major histocompatibility complex, class II, DP alpha 1 [Source:HGNC Symbol;Acc:HGNC:4938]	ATCACTGTTCCTGTGCTCACAGTCATCAATTATAGACCCCACAACATGCGCCCTGAAGACAGAATGTTCCATATCAGAGCTGTGATCTTGAGAGCCCTCTCCTTGGCTTTCCTGCTGAGTCTCCGAGGAGCTGGGGCCATCAAGGCGGACCATGTGTCAACTTATGCCGCGTTTGTACAGACGCATAGACCAACAGGGGAGTTTATGTTTGAATTTGATGAAGATGAGATGTTCTATGTGGATCTGGACAAGAAGGAGACCGTCTGGCATCTGGAGGAGTTTGGCCAAGCCTTTTCCTTTGAGGCTCAGGGCGGGCTGGCTAACATTGCTATATTGAACAACAACTTGAATACCTTGATCCAGCGTTCCAACCACACTCAGGCCACCAACGGTACGCCC…
HLA-DPA1	ENST00000480481.5	cdna chromosome:GRCh38:CHR_HSCHR6_MHC_MCF_CTG1:33102576:33114215:-1 gene:ENSG00000168384.11 gene_biotype:protein_coding transcript_biotype:processed_transcript gene_symbol:HLA-DPA1 description:major histocompatibility complex, class II, DP alpha 1 [Source:HGNC Symbol;Acc:HGNC:4938]	CCCGGTTGTAGATGTATCTCTCCAGGAAGCGCTGTGTCCCATTAAACGCGTAGCATTCCTGCCGTCCCTGGAAAAGCGGACCATGTGTCAACTTATGCCGCGTTTGTACAGACGCATAGACCAACAGGGGAGTTTATGTTTGAATTTGATGAAGATGAGATGTTCTATGTGGATCTGGACAAGAAGGAGACCGTCTGGCATCTGGAGGAGTTTGGCCAAGCCTTTTCCTTTGAGGCTCAGGGCGGGCTGGCTAACATTGCTATATTGAACAACAACTTGAATACCTTGATCCAGCGTTCCAACCACACTCAGGCCACCAACGATCCCCCTGAGGTGACCGTGTTTCCCAAGGAGCCTGTGGAGCTGGGCCAGCCCAACACCCTCATCTGCCACATTGAC…
HLA-DPA1	ENST00000480521.1	cdna chromosome:GRCh38:CHR_HSCHR6_MHC_APD_CTG1:33108249:33112702:-1 gene:ENSG00000235844.8 gene_biotype:protein_coding transcript_biotype:processed_transcript gene_symbol:HLA-DPA1 description:major histocompatibility complex, class II, DP alpha 1 [Source:HGNC Symbol;Acc:HGNC:4938]	ACTCGGCCTCAGTTCCTCATCACTGTTCCTGTGCTCACAGTCATCAATTATAGACCCCACAACATGCGCCCTGAAGACAGAATGTTCCATATCAGAGCTGTGATCTTGAGAGCCCTCTCCTTGGCTTTCCTGCTGAGTCTCCGAGGAGCTGGGGCCATCAAGGGTGAGTGCTCAGGAGGACGCAGGAGCGTCGGGCGGACCATGTGTCAACTTATGCCGCGTTTGTACAGACGCATAGACCAACAGGGGAGTTTATGTTTGAATTTGATGAAGATGAGATGTTCTATGTGGATCTGGACAAGAAGGAGACCGTCTGGCATCTGGAGGAGTTTGGCCAAGCCTTTTCCTTTGAGGCTCAGGGCGGGCTGGCTAACATTGCTATATTGAACAACAACTTGA…
HLA-DPA1	ENST00000480689.1	cdna chromosome:GRCh38:CHR_HSCHR6_MHC_MCF_CTG1:33098479:33107069:-1 gene:ENSG00000168384.11 gene_biotype:protein_coding transcript_biotype:retained_intron gene_symbol:HLA-DPA1 description:major histocompatibility complex, class II, DP alpha 1 [Source:HGNC Symbol;Acc:HGNC:4938]	ATCACTGTTCCTGTGCTCACAGTCATCAATTATAGACCCCACAACATGCGCCCTGAAGACAGAATGTTCCATATCAGAGCTGTGATCTTGAGAGCCCTCTCCTTGGCTTTCCTGCTGAGTCTCCGAGGAGCTGGGGCCATCAAGGCGGACCATGTGTCAACTTATGCCGCGTTTGTACAGACGCATAGACCAACAGGGGAGTTTATGTTTGAATTTGATGAAGATGAGATGTTCTATGTGGATCTGGACAAGAAGGAGACCGTCTGGCATCTGGAGGAGTTTGGCCAAGCCTTTTCCTTTGAGGCTCAGGGCGGGCTGGCTAACATTGCTATATTGAACAACAACTTGAATACCTTGATCCAGCGTTCCAACCACACTCAGGCCACCAACGGTACGCCC…
HLA-DPA1	ENST00000481258.1	cdna chromosome:GRCh38:CHR_HSCHR6_MHC_QBL_CTG1:32994046:33002654:-1 gene:ENSG00000206291.10 gene_biotype:protein_coding transcript_biotype:retained_intron gene_symbol:HLA-DPA1 description:major histocompatibility complex, class II, DP alpha 1 [Source:HGNC Symbol;Acc:HGNC:4938]	ATCACTGTTCCTGTGCTCACAGTCATCAATTATAGACCCCACAACATGCGCCCTGAAGACAGAATGTTCCATATCAGAGCTGTGATCTTGAGAGCCCTCTCCTTGGCTTTCCTGCTGAGTCTCCGAGGAGCTGGGGCCATCAAGGCGGACCATGTGTCAACTTATGCCGCGTTTGTACAGACGCATAGACCAACAGGGGAGTTTATGTTTGAATTTGATGAAGATGAGATGTTCTATGTGGATCTGGACAAGAAGGAGACCGTCTGGCATCTGGAGGAGTTTGGCCAAGCCTTTTCCTTTGAGGCTCAGGGCGGGCTGGCTAACATTGCTATATTGAACAACAACTTGAATACCTTGATCCAGCGTTCCAACCACACTCAGGCCACCAACGGTACGCCC…
HLA-DPA1	ENST00000483480.5	cdna chromosome:GRCh38:CHR_HSCHR6_MHC_QBL_CTG1:32998143:33009800:-1 gene:ENSG00000206291.10 gene_biotype:protein_coding transcript_biotype:processed_transcript gene_symbol:HLA-DPA1 description:major histocompatibility complex, class II, DP alpha 1 [Source:HGNC Symbol;Acc:HGNC:4938]	CCCGGTTGTAGATGTATCTCTCCAGGAAGCGCTGTGTCCCATTAAACGCGTAGCATTCCTGCCGTCCCTGGAAAAGCGGACCATGTGTCAACTTATGCCGCGTTTGTACAGACGCATAGACCAACAGGGGAGTTTATGTTTGAATTTGATGAAGATGAGATGTTCTATGTGGATCTGGACAAGAAGGAGACCGTCTGGCATCTGGAGGAGTTTGGCCAAGCCTTTTCCTTTGAGGCTCAGGGCGGGCTGGCTAACATTGCTATATTGAACAACAACTTGAATACCTTGATCCAGCGTTCCAACCACACTCAGGCCACCAACGATCCCCCTGAGGTGACCGTGTTTCCCAAGGAGCCTGTGGAGCTGGGCCAGCCCAACACCCTCATCTGCCACATTGAC…
HLA-DPA1	ENST00000484244.1	cdna chromosome:GRCh38:CHR_HSCHR6_MHC_DBB_CTG1:33042945:33051553:-1 gene:ENSG00000229685.8 gene_biotype:protein_coding transcript_biotype:retained_intron gene_symbol:HLA-DPA1 description:major histocompatibility complex, class II, DP alpha 1 [Source:HGNC Symbol;Acc:HGNC:4938]	ATCACTGTTCCTGTGCTCACAGTCATCAATTATAGACCCCACAACATGCGCCCTGAAGACAGAATGTTCCATATCAGAGCTGTGATCTTGAGAGCCCTCTCCTTGGCTTTCCTGCTGAGTCTCCGAGGAGCTGGGGCCATCAAGGCGGACCATGTGTCAACTTATGCCGCGTTTGTACAGACGCATAGACCAACAGGGGAGTTTATGTTTGAATTTGATGAAGATGAGATGTTCTATGTGGATCTGGACAAGAAGGAGACCGTCTGGCATCTGGAGGAGTTTGGCCAAGCCTTTTCCTTTGAGGCTCAGGGCGGGCTGGCTAACATTGCTATATTGAACAACAACTTGAATACCTTGATCCAGCGTTCCAACCACACTCAGGCCACCAACGGTACGCCC…
HLA-DPA1	ENST00000484255.1	cdna chromosome:GRCh38:CHR_HSCHR6_MHC_COX_CTG1:32991132:32995603:-1 gene:ENSG00000224103.7 gene_biotype:protein_coding transcript_biotype:processed_transcript gene_symbol:HLA-DPA1 description:major histocompatibility complex, class II, DP alpha 1 [Source:HGNC Symbol;Acc:HGNC:4938]	ACTCGGCCTCAGTTCCTCATCACTGTTCCTGTGCTCACAGTCATCAATTATAGACCCCACAACATGCGCCCTGAAGACAGAATGTTCCATATCAGAGCTGTGATCTTGAGAGCCCTCTCCTTGGCTTTCCTGCTGAGTCTCCGAGGAGCTGGGGCCATCAAGGGTGAGTGCTCAGGAGGACGCAGGAGCGTCGGGCGGACCATGTGTCAACTTATGCCGCGTTTGTACAGACGCATAGACCAACAGGGGAGTTTATGTTTGAATTTGATGAAGATGAGATGTTCTATGTGGATCTGGACAAGAAGGAGACCGTCTGGCATCTGGAGGAGTTTGGCCAAGCCTTTTCCTTTGAGGCTCAGGGCGGGCTGGCTAACATTGCTATATTGAACAACAACTTGA…
HLA-DPA1	ENST00000485095.1	cdna chromosome:GRCh38:CHR_HSCHR6_MHC_APD_CTG1:33104094:33112684:-1 gene:ENSG00000235844.8 gene_biotype:protein_coding transcript_biotype:retained_intron gene_symbol:HLA-DPA1 description:major histocompatibility complex, class II, DP alpha 1 [Source:HGNC Symbol;Acc:HGNC:4938]	ATCACTGTTCCTGTGCTCACAGTCATCAATTATAGACCCCACAACATGCGCCCTGAAGACAGAATGTTCCATATCAGAGCTGTGATCTTGAGAGCCCTCTCCTTGGCTTTCCTGCTGAGTCTCCGAGGAGCTGGGGCCATCAAGGCGGACCATGTGTCAACTTATGCCGCGTTTGTACAGACGCATAGACCAACAGGGGAGTTTATGTTTGAATTTGATGAAGATGAGATGTTCTATGTGGATCTGGACAAGAAGGAGACCGTCTGGCATCTGGAGGAGTTTGGCCAAGCCTTTTCCTTTGAGGCTCAGGGCGGGCTGGCTAACATTGCTATATTGAACAACAACTTGAATACCTTGATCCAGCGTTCCAACCACACTCAGGCCACCAACGGTACGCCC…
HLA-DPA1	ENST00000486369.1	cdna chromosome:GRCh38:CHR_HSCHR6_MHC_COX_CTG1:32986977:32995585:-1 gene:ENSG00000224103.7 gene_biotype:protein_coding transcript_biotype:retained_intron gene_symbol:HLA-DPA1 description:major histocompatibility complex, class II, DP alpha 1 [Source:HGNC Symbol;Acc:HGNC:4938]	ATCACTGTTCCTGTGCTCACAGTCATCAATTATAGACCCCACAACATGCGCCCTGAAGACAGAATGTTCCATATCAGAGCTGTGATCTTGAGAGCCCTCTCCTTGGCTTTCCTGCTGAGTCTCCGAGGAGCTGGGGCCATCAAGGCGGACCATGTGTCAACTTATGCCGCGTTTGTACAGACGCATAGACCAACAGGGGAGTTTATGTTTGAATTTGATGAAGATGAGATGTTCTATGTGGATCTGGACAAGAAGGAGACCGTCTGGCATCTGGAGGAGTTTGGCCAAGCCTTTTCCTTTGAGGCTCAGGGCGGGCTGGCTAACATTGCTATATTGAACAACAACTTGAATACCTTGATCCAGCGTTCCAACCACACTCAGGCCACCAACGGTACGCCC…
HLA-DPA1	ENST00000486449.5	cdna chromosome:GRCh38:CHR_HSCHR6_MHC_DBB_CTG1:33047042:33058693:-1 gene:ENSG00000229685.8 gene_biotype:protein_coding transcript_biotype:processed_transcript gene_symbol:HLA-DPA1 description:major histocompatibility complex, class II, DP alpha 1 [Source:HGNC Symbol;Acc:HGNC:4938]	CCCGGTTGTAGATGTATCTCTCCAGGAAGCGCTGTGTCCCATTAAACGCGTAGCATTCCTGCCGTCCCTGGAAAAGCGGACCATGTGTCAACTTATGCCGCGTTTGTACAGACGCATAGACCAACAGGGGAGTTTATGTTTGAATTTGATGAAGATGAGATGTTCTATGTGGATCTGGACAAGAAGGAGACCGTCTGGCATCTGGAGGAGTTTGGCCAAGCCTTTTCCTTTGAGGCTCAGGGCGGGCTGGCTAACATTGCTATATTGAACAACAACTTGAATACCTTGATCCAGCGTTCCAACCACACTCAGGCCACCAACGATCCCCCTGAGGTGACCGTGTTTCCCAAGGAGCCTGTGGAGCTGGGCCAGCCCAACACCCTCATCTGCCACATTGAC…
HLA-DPA1	ENST00000488565.1	cdna chromosome:GRCh38:CHR_HSCHR6_MHC_MCF_CTG1:33102634:33107087:-1 gene:ENSG00000168384.11 gene_biotype:protein_coding transcript_biotype:processed_transcript gene_symbol:HLA-DPA1 description:major histocompatibility complex, class II, DP alpha 1 [Source:HGNC Symbol;Acc:HGNC:4938]	ACTCGGCCTCAGTTCCTCATCACTGTTCCTGTGCTCACAGTCATCAATTATAGACCCCACAACATGCGCCCTGAAGACAGAATGTTCCATATCAGAGCTGTGATCTTGAGAGCCCTCTCCTTGGCTTTCCTGCTGAGTCTCCGAGGAGCTGGGGCCATCAAGGGTGAGTGCTCAGGAGGACGCAGGAGCGTCGGGCGGACCATGTGTCAACTTATGCCGCGTTTGTACAGACGCATAGACCAACAGGGGAGTTTATGTTTGAATTTGATGAAGATGAGATGTTCTATGTGGATCTGGACAAGAAGGAGACCGTCTGGCATCTGGAGGAGTTTGGCCAAGCCTTTTCCTTTGAGGCTCAGGGCGGGCTGGCTAACATTGCTATATTGAACAACAACTTGA…
HLA-DPA1	ENST00000494775.1	cdna chromosome:GRCh38:CHR_HSCHR6_MHC_MANN_CTG1:33223266:33227737:-1 gene:ENSG00000228163.8 gene_biotype:protein_coding transcript_biotype:processed_transcript gene_symbol:HLA-DPA1 description:major histocompatibility complex, class II, DP alpha 1 [Source:HGNC Symbol;Acc:HGNC:4938]	ACTCGGCCTCAGTTCCTCATCACTGTTCCTGTGCTCACAGTCATCAATTATAGACCCCACAACATGCGCCCTGAAGACAGAATGTTCCATATCAGAGCTGTGATCTTGAGAGCCCTCTCCTTGGCTTTCCTGCTGAGTCTCCGAGGAGCTGGGGCCATCAAGGGTGAGTGCTCAGGAGGACGCAGGAGCGTCGGGCGGACCATGTGTCAACTTATGCCGCGTTTGTACAGACGCATAGACCAACAGGGGAGTTTATGTTTGAATTTGATGAAGATGAGATGTTCTATGTGGATCTGGACAAGAAGGAGACCGTCTGGCATCTGGAGGAGTTTGGCCAAGCCTTTTCCTTTGAGGCTCAGGGCGGGCTGGCTAACATTGCTATATTGAACAACAACTTGA…
HLA-DPA1	ENST00000495074.5	cdna chromosome:GRCh38:CHR_HSCHR6_MHC_MANN_CTG1:33223208:33234865:-1 gene:ENSG00000228163.8 gene_biotype:protein_coding transcript_biotype:processed_transcript gene_symbol:HLA-DPA1 description:major histocompatibility complex, class II, DP alpha 1 [Source:HGNC Symbol;Acc:HGNC:4938]	CCCGGTTGTAGATGTATCTCTCCAGGAAGCGCTGTGTCCCATTAAACGCGTAGCATTCCTGCCGTCCCTGGAAAAGCGGACCATGTGTCAACTTATGCCGCGTTTGTACAGACGCATAGACCAACAGGGGAGTTTATGTTTGAATTTGATGAAGATGAGATGTTCTATGTGGATCTGGACAAGAAGGAGACCGTCTGGCATCTGGAGGAGTTTGGCCAAGCCTTTTCCTTTGAGGCTCAGGGCGGGCTGGCTAACATTGCTATATTGAACAACAACTTGAATACCTTGATCCAGCGTTCCAACCACACTCAGGCCACCAACGATCCCCCTGAGGTGACCGTGTTTCCCAAGGAGCCTGTGGAGCTGGGCCAGCCCAACACCCTCATCTGCCACATTGAC…
HLA-DPA1	ENST00000497834.5	cdna chromosome:GRCh38:CHR_HSCHR6_MHC_COX_CTG1:32991074:33002724:-1 gene:ENSG00000224103.7 gene_biotype:protein_coding transcript_biotype:processed_transcript gene_symbol:HLA-DPA1 description:major histocompatibility complex, class II, DP alpha 1 [Source:HGNC Symbol;Acc:HGNC:4938]	CCCGGTTGTAGATGTATCTCTCCAGGAAGCGCTGTGTCCCATTAAACGCGTAGCATTCCTGCCGTAACTGGTACACCGGACCATGTGTCAACTTATGCCGCGTTTGTACAGACGCATAGACCAACAGGGGAGTTTATGTTTGAATTTGATGAAGATGAGATGTTCTATGTGGATCTGGACAAGAAGGAGACCGTCTGGCATCTGGAGGAGTTTGGCCAAGCCTTTTCCTTTGAGGCTCAGGGCGGGCTGGCTAACATTGCTATATTGAACAACAACTTGAATACCTTGATCCAGCGTTCCAACCACACTCAGGCCACCAACGATCCCCCTGAGGTGACCGTGTTTCCCAAGGAGCCTGTGGAGCTGGGCCAGCCCAACACCCTCATCTGCCACATTGAC…
HLA-DPA1	ENST00000502285.1	cdna chromosome:GRCh38:CHR_HSCHR6_MHC_SSTO_CTG1:33209610:33214081:-1 gene:ENSG00000236177.9 gene_biotype:protein_coding transcript_biotype:processed_transcript gene_symbol:HLA-DPA1 description:major histocompatibility complex, class II, DP alpha 1 [Source:HGNC Symbol;Acc:HGNC:4938]	ACTCGGCCTCAGTTCCTCATCACTGTTCCTGTGCTCACAGTCATCAATTATAGACCCCACAACATGCGCCCTGAAGACAGAATGTTCCATATCAGAGCTGTGATCTTGAGAGCCCTCTCCTTGGCTTTCCTGCTGAGTCTCCGAGGAGCTGGGGCCATCAAGGGTGAGTGCTCAGGAGGACGCAGGAGCGTCGGGCGGACCATGTGTCAACTTATGCCGCGTTTGTACAGACGCATAGACCAACAGGGGAGTTTATGTTTGAATTTGATGAAGATGAGATGTTCTATGTGGATCTGGACAAGAAGGAGACCGTCTGGCATCTGGAGGAGTTTGGCCAAGCCTTTTCCTTTGAGGCTCAGGGCGGGCTGGCTAACATTGCTATATTGAACAACAACTTGA…
HLA-DPA1	ENST00000511285.1	cdna chromosome:GRCh38:CHR_HSCHR6_MHC_SSTO_CTG1:33205462:33214063:-1 gene:ENSG00000236177.9 gene_biotype:protein_coding transcript_biotype:retained_intron gene_symbol:HLA-DPA1 description:major histocompatibility complex, class II, DP alpha 1 [Source:HGNC Symbol;Acc:HGNC:4938]	ATCACTGTTCCTGTGCTCACAGTCATCAATTATAGACCCCACAACATGCGCCCTGAAGACAGAATGTTCCATATCAGAGCTGTGATCTTGAGAGCCCTCTCCTTGGCTTTCCTGCTGAGTCTCCGAGGAGCTGGGGCCATCAAGGCGGACCATGTGTCAACTTATGCCGCGTTTGTACAGACGCATAGACCAACAGGGGAGTTTATGTTTGAATTTGATGAAGATGAGATGTTCTATGTGGATCTGGACAAGAAGGAGACCGTCTGGCATCTGGAGGAGTTTGGCCAAGCCTTTTCCTTTGAGGCTCAGGGCGGGCTGGCTAACATTGCTATATTGAACAACAACTTGAATACCTTGATCCAGCGTTCCAACCACACTCAGGCCACCAACGGTACGCCC…
HLA-DPA1	ENST00000512750.1	cdna chromosome:GRCh38:CHR_HSCHR6_MHC_SSTO_CTG1:33209467:33221215:-1 gene:ENSG00000236177.9 gene_biotype:protein_coding transcript_biotype:protein_coding gene_symbol:HLA-DPA1 description:major histocompatibility complex, class II, DP alpha 1 [Source:HGNC Symbol;Acc:HGNC:4938]	GCGCGAACTCCTCCCGGTTGTAGATGTATCTCTCCAGGAAGCGCTGTGTCCCATTAAACGCGTAGCATTCCTGCCGTCCCTGGAAAAGCACCTTCCAGCGTCCTCTTTACCCAGCAACAGAGAATGTCAGCTCTATGATTTCTCTGATAGGTGAATCCCAGCCATGCTGATTCCTCTCCACCCATTTCCAGTGCTAGAGGCCCACAGTTTCAGTCTCATCTGCCTCCACTCGGCCTCAGTTCCTCATCACTGTTCCTGTGCTCACAGTCATCAATTATAGACCCCACAACATGCGCCCTGAAGACAGAATGTTCCATATCAGAGCTGTGATCTTGAGAGCCCTCTCCTTGGCTTTCCTGCTGAGTCTCCGAGGAGCTGGGGCCATCAAGGCGGACCATG…
HLA-DPA1	ENST00000514979.5	cdna chromosome:GRCh38:CHR_HSCHR6_MHC_SSTO_CTG1:33209552:33221203:-1 gene:ENSG00000236177.9 gene_biotype:protein_coding transcript_biotype:processed_transcript gene_symbol:HLA-DPA1 description:major histocompatibility complex, class II, DP alpha 1 [Source:HGNC Symbol;Acc:HGNC:4938]	CCCGGTTGTAGATGTATCTCTCCAGGAAGCGCTGTGTCCCATTAAACGCGTAGCATTCCTGCCGTCCCTGGAAAAGCGGACCATGTGTCAACTTATGCCGCGTTTGTACAGACGCATAGACCAACAGGGGAGTTTATGTTTGAATTTGATGAAGATGAGATGTTCTATGTGGATCTGGACAAGAAGGAGACCGTCTGGCATCTGGAGGAGTTTGGCCAAGCCTTTTCCTTTGAGGCTCAGGGCGGGCTGGCTAACATTGCTATATTGAACAACAACTTGAATACCTTGATCCAGCGTTCCAACCACACTCAGGCCACCAACGATCCCCCTGAGGTGACCGTGTTTCCCAAGGAGCCTGTGGAGCTGGGCCAGCCCAACACCCTCATCTGCCACATTGAC…
HLA-DPA1	ENST00000515317.5	cdna chromosome:GRCh38:CHR_HSCHR6_MHC_SSTO_CTG1:33205017:33221158:-1 gene:ENSG00000236177.9 gene_biotype:protein_coding transcript_biotype:protein_coding gene_symbol:HLA-DPA1 description:major histocompatibility complex, class II, DP alpha 1 [Source:HGNC Symbol;Acc:HGNC:4938]	ACGCGTAGCATTCCTGCCGTCCCTGGAAAAGTGCTAGAGGCCCACAGTTTCAGTCTCATCTGCCTCCACTCGGCCTCAGTTCCTCATCACTGTTCCTGTGCTCACAGTCATCAATTATAGACCCCACAACATGCGCCCTGAAGACAGAATGTTCCATATCAGAGCTGTGATCTTGAGAGCCCTCTCCTTGGCTTTCCTGCTGAGTCTCCGAGGAGCTGGGGCCATCAAGGCGGACCATGTGTCAACTTATGCCGCGTTTGTACAGACGCATAGACCAACAGGGGAGTTTATGTTTGAATTTGATGAAGATGAGATGTTCTATGTGGATCTGGACAAGAAGGAGACCGTCTGGCATCTGGAGGAGTTTGGCCAAGCCTTTTCCTTTGAGGCTCAGGGCGG…
HLA-DPA1	ENST00000515346.1	cdna chromosome:GRCh38:CHR_HSCHR6_MHC_SSTO_CTG1:33209146:33214085:-1 gene:ENSG00000236177.9 gene_biotype:protein_coding transcript_biotype:protein_coding gene_symbol:HLA-DPA1 description:major histocompatibility complex, class II, DP alpha 1 [Source:HGNC Symbol;Acc:HGNC:4938]	CTCCACTCGGCCTCAGTTCCTCATCACTGTTCCTGTGCTCACAGTCATCAATTATAGACCCCACAACATGCGCCCTGAAGACAGAATGTTCCATATCAGAGCTGTGATCTTGAGAGCCCTCTCCTTGGCTTTCCTGCTGAGTCTCCGAGGAGCTGGGGCCATCAAGGCGGACCATGTGTCAACTTATGCCGCGTTTGTACAGACGCATAGACCAACAGGGGAGTTTATGTTTGAATTTGATGAAGATGAGATGTTCTATGTGGATCTGGACAAGAAGGAGACCGTCTGGCATCTGGAGGAGTTTGGCCAAGCCTTTTCCTTTGAGGTGACCGTGTTTCCCAAGGAGCCTGTGGAGCTGGGCCAGCCCAACACCCTCATCTGCCACATTGACAAGTTCTT…
HLA-DPB1	ENST00000383102.6	cdna chromosome:GRCh38:CHR_HSCHR6_MHC_COX_CTG1:32997896:33009106:1 gene:ENSG00000230708.10 gene_biotype:protein_coding transcript_biotype:protein_coding gene_symbol:HLA-DPB1 description:major histocompatibility complex, class II, DP beta 1 [Source:HGNC Symbol;Acc:HGNC:4940]	GTCACAGAAGACTACTTGGGTTCATGGTCTCTAATATTTCAAACAGGAGCTCCCTTTAGCGAGTCCTTCTTTTCCTGACTGCAGCTCTTTTCATTTTGCCATCCTTTTCCAGCTCCATGATGGTTCTGCAGGTTTCTGCGGCCCCCCGGACAGTGGCTCTGACGGCGTTACTGATGGTGCTGCTCACATCTGTGGTCCAGGGCAGGGCCACTCCAGAGAATTACGTGTACCAGTTACGGCAGGAATGCTACGCGTTTAATGGGACACAGCGCTTCCTGGAGAGATACATCTACAACCGGGAGGAGTTCGTGCGCTTCGACAGCGACGTGGGGGAGTTCCGGGCGGTGACGGAGCTGGGGCGGCCTGATGAGGACTACTGGAACAGCCAGAAGGACCTCC…
HLA-DPB1	ENST00000399491.7	cdna chromosome:GRCh38:CHR_HSCHR6_MHC_QBL_CTG1:33005011:33016242:1 gene:ENSG00000215048.13 gene_biotype:protein_coding transcript_biotype:protein_coding gene_symbol:HLA-DPB1 description:major histocompatibility complex, class II, DP beta 1 [Source:HGNC Symbol;Acc:HGNC:4940]	GAGCTCCCTTTAGCGAGTCCTTCTTTTCCTGACTGCAGCTCTTTTCATTTTGCCATCCTTTTCCAGCTCCATGATGGTTCTGCAGGTTTCTGCGGCCCCCCGGACAGTGGCTCTGACGGCGTTACTGATGGTGCTGCTCACATCTGTGGTCCAGGGCAGGGCCACTCCAGAGAATTACCTTTTCCAGGGACGGCAGGAATGCTACGCGTTTAATGGGACACAGCGCTTCCTGGAGAGATACATCTACAACCGGGAGGAGCTCGTGCGCTTCGACAGCGACGTGGGGGAGTTCCGGGCGGTGACGGAGCTGGGGCGGCCTGAGGCGGAGTACTGGAACAGCCAGAAGGACATCCTGGAGGAGGAGCGGGCAGTGCCGGACAGGATGTGCAGACACAACTA…
HLA-DPB1	ENST00000399500.6	cdna chromosome:GRCh38:CHR_HSCHR6_MHC_QBL_CTG1:33004965:33016242:1 gene:ENSG00000215048.13 gene_biotype:protein_coding transcript_biotype:protein_coding gene_symbol:HLA-DPB1 description:major histocompatibility complex, class II, DP beta 1 [Source:HGNC Symbol;Acc:HGNC:4940]	GTCACAGAAGACTACTTGGGTTCATGGTCTCTAATATTTCAAACAGGAGCTCCCTTTAGCGAGTCCTTCTTTTCCTGACTGCAGCTCTTTTCATTTTGCCATCCTTTTCCAGCTCCATGATGGTTCTGCAGGTTTCTGCGGCCCCCCGGACAGTGGCTCTGACGGCGTTACTGATGGTGCTGCTCACATCTGTGGTCCAGGGCAGGGCCACTCCAGAGAATTACCTTTTCCAGGGACGGCAGGAATGCTACGCGTTTAATGGGACACAGCGCTTCCTGGAGAGATACATCTACAACCGGGAGGAGCTCGTGCGCTTCGACAGCGACGTGGGGGAGTTCCGGGCGGTGACGGAGCTGGGGCGGCCTGAGGCGGAGTACTGGAACAGCCAGAAGGACATCC…
HLA-DPB1	ENST00000402095.6	cdna chromosome:GRCh38:CHR_HSCHR6_MHC_QBL_CTG1:33009532:33014930:1 gene:ENSG00000215048.13 gene_biotype:protein_coding transcript_biotype:protein_coding gene_symbol:HLA-DPB1 description:major histocompatibility complex, class II, DP beta 1 [Source:HGNC Symbol;Acc:HGNC:4940]	AAACAGGCCTGGAGAGGCTCTGCGACCCGCTTAGGACCACAGAACTCGGGACGGCAGGAATGCTACGCGTTTAATGGGACACAGCGCTTCCTGGAGAGATACATCTACAACCGGGAGGAGCTCGTGCGCTTCGACAGCGACGTGGGGGAGTTCCGGGCGGTGACGGAGCTGGGGCGGCCTGAGGCGGAGTACTGGAACAGCCAGAAGGACATCCTGGAGGAGGAGCGGGCAGTGCCGGACAGGATGTGCAGACACAACTACGAGCTGGGCGGGCCCATGACCCTGCAGCGCCGAGTCCAGCCTAGGGTGAATGTTTCCCCCTCCAAGAAGGGGCCCTTGCAGCACCACAACCTGCTTGTCTGCCACGTGACGGATTTCTACCCAGGCAGCATTCAAGTC…
HLA-DPB1	ENST00000411424.2	cdna chromosome:GRCh38:CHR_HSCHR6_MHC_DBB_CTG1:33053910:33065131:1 gene:ENSG00000237710.10 gene_biotype:protein_coding transcript_biotype:protein_coding gene_symbol:HLA-DPB1 description:major histocompatibility complex, class II, DP beta 1 [Source:HGNC Symbol;Acc:HGNC:4940]	GAGCTCCCTTTAGCGAGTCCTTCTTTTCCTGACTGCAGCTCTTTTCATTTTGCCATCCTTTTCCAGCTCCATGATGGTTCTGCAGGTTTCTGCGGCCCCCCGGACAGTGGCTCTGACGGCGTTACTGATGGTGCTGCTCACATCTGTGGTCCAGGGCAGGGCCACTCCAGAGAATTACCTTTTCCAGGGACGGCAGGAATGCTACGCGTTTAATGGGACACAGCGCTTCCTGGAGAGATACATCTACAACCGGGAGGAGTTCGCGCGCTTCGACAGCGACGTGGGGGAGTTCCGGGCGGTGACGGAGCTGGGGCGGCCTGCTGCGGAGTACTGGAACAGCCAGAAGGACATCCTGGAGGAGAAGCGGGCAGTGCCGGACAGGATGTGCAGACACAACTA…
HLA-DPB1	ENST00000411558.6	cdna chromosome:GRCh38:CHR_HSCHR6_MHC_MCF_CTG1:33109426:33120645:1 gene:ENSG00000230763.11 gene_biotype:protein_coding transcript_biotype:protein_coding gene_symbol:HLA-DPB1 description:major histocompatibility complex, class II, DP beta 1 [Source:HGNC Symbol;Acc:HGNC:4940]	GAGCTCCCTTTAGCGAGTCCTTCTTTTCCTGACTGCAGCTCTTTTCATTTTGCCATCCTTTTCCAGCTCCATGATGGTTCTGCAGGTTTCTGCGGCCCCCCGGACAGTGGCTCTGACGGCGTTACTGATGGTGCTGCTCACATCTGTGGTCCAGGGCAGGGCCACTCCAGAGAATTACCTTTTCCAGGGACGGCAGGAATGCTACGCGTTTAATGGGACACAGCGCTTCCTGGAGAGATACATCTACAACCGGGAGGAGTTCGTGCGCTTCGACAGCGACGTGGGGGAGTTCCGGGCGGTGACGGAGCTGGGGCGGCCTGATGAGGAGTACTGGAACAGCCAGAAGGACATCCTGGAGGAGAAGCGGGCAGTGCCGGACAGGATGTGCAGACACAACTA…
HLA-DPB1	ENST00000411722.1	cdna chromosome:GRCh38:CHR_HSCHR6_MHC_APD_CTG1:33119747:33126260:1 gene:ENSG00000236693.11 gene_biotype:protein_coding transcript_biotype:protein_coding gene_symbol:HLA-DPB1 description:major histocompatibility complex, class II, DP beta 1 [Source:HGNC Symbol;Acc:HGNC:4940]	AGAATTACCTTTTCCAGGGACGGCAGGAATGCTACGCGTTTAATGGGACACAGCGCTTCCTGGAGAGATACATCTACAACCGGGAGGAGTTCGTGCGCTTCGACAGCGACGTGGGGGAGTTCCGGGCGGTGACGGAGCTGGGGCGGCCTGATGAGGAGTACTGGAACAGCCAGAAGGACATCCTGGAGGAGAAGCGGGCAGTGCCGGACAGGATGTGCAGACACAACTACGAGCTGGGCGGGCCCATGACCCTGCAGCGCCGAGTCCAGCCTAGGGTGAATGTTTCCCCCTCCAAGAAGGGGCCCTTGCAGCACCACAACCTGCTTGTCTGCCACGTGACGGATTTCTACCCAGGCAGCATTCAAGTCCGATGGTTCCTGAATGGACAGGAGGAAACAG…
HLA-DPB1	ENST00000411749.6	cdna chromosome:GRCh38:CHR_HSCHR6_MHC_APD_CTG1:33114995:33126260:1 gene:ENSG00000236693.11 gene_biotype:protein_coding transcript_biotype:protein_coding gene_symbol:HLA-DPB1 description:major histocompatibility complex, class II, DP beta 1 [Source:HGNC Symbol;Acc:HGNC:4940]	GTCACAGAAGACTACTTGGGTTCATGGTCTCTAATATTTCAAACAGGAGCTCCCTTTAGCGAGTCCTTCTTTTCCTGACTGCAGCTCTTTTCATTTTGCCATCCTTTTCCAGCTCCATGATGGTTCTGCAGGTTTCTGCGGCCCCCCGGACAGTGGCTCTGACGGCGTTACTGATGGTGCTGCTCACATCTGTGGTCCAGGGCAGGGCCACTCCAGAGAATTACCTTTTCCAGGGACGGCAGGAATGCTACGCGTTTAATGGGACACAGCGCTTCCTGGAGAGATACATCTACAACCGGGAGGAGTTCGTGCGCTTCGACAGCGACGTGGGGGAGTTCCGGGCGGTGACGGAGCTGGGGCGGCCTGATGAGGAGTACTGGAACAGCCAGAAGGACATCC…
HLA-DPB1	ENST00000415438.5	cdna chromosome:GRCh38:CHR_HSCHR6_MHC_MANN_CTG1:33234597:33239999:1 gene:ENSG00000229295.11 gene_biotype:protein_coding transcript_biotype:protein_coding gene_symbol:HLA-DPB1 description:major histocompatibility complex, class II, DP beta 1 [Source:HGNC Symbol;Acc:HGNC:4940]	AAACAGGCCTGGAGAGGCTCTGCGACCCGCTTAGGACCACAGAACTCGGGACGGCAGGAATGCTACGCGTTTAATGGGACACAGCGCTTCCTGGAGAGATACATCTACAACCGGGAGGAGTTCGTGCGCTTCGACAGCGACGTGGGGGAGTTCCGGGCGGTGACGGAGCTGGGGCGGCCTGATGAGGAGTACTGGAACAGCCAGAAGGACATCCTGGAGGAGGAGCGGGCAGTGCCGGACAGGATGTGCAGACACAACTACGAGCTGGGCGGGCCCATGACCCTGCAGCGCCGAGTCCAGCCTAGGGTGAATGTTTCCCCCTCCAAGAAGGGGCCCTTGCAGCACCACAACCTGCTTGTCTGCCACGTGACGGATTTCTACCCAGGCAGCATTCAAGTC…
HLA-DPB1	ENST00000415996.6	cdna chromosome:GRCh38:CHR_HSCHR6_MHC_MANN_CTG1:33230030:33241311:1 gene:ENSG00000229295.11 gene_biotype:protein_coding transcript_biotype:protein_coding gene_symbol:HLA-DPB1 description:major histocompatibility complex, class II, DP beta 1 [Source:HGNC Symbol;Acc:HGNC:4940]	GTCACAGAAGACTACTTGGGTTCATGGTCTCTAATATTTCAAACAGGAGCTCCCTTTAGCGAGTCCTTCTTTTCCTGACTGCAGCTCTTTTCATTTTGCCATCCTTTTCCAGCTCCATGATGGTTCTGCAGGTTTCTGCGGCCCCCCGGACAGTGGCTCTGACGGCGTTACTGATGGTGCTGCTCACATCTGTGGTCCAGGGCAGGGCCACTCCAGAGAATTACCTTTTCCAGGGACGGCAGGAATGCTACGCGTTTAATGGGACACAGCGCTTCCTGGAGAGATACATCTACAACCGGGAGGAGTTCGTGCGCTTCGACAGCGACGTGGGGGAGTTCCGGGCGGTGACGGAGCTGGGGCGGCCTGATGAGGAGTACTGGAACAGCCAGAAGGACATCC…
HLA-DPB1	ENST00000416804.1	cdna chromosome:GRCh38:6:33080672:33087201:1 gene:ENSG00000223865.11 gene_biotype:protein_coding transcript_biotype:protein_coding gene_symbol:HLA-DPB1 description:major histocompatibility complex, class II, DP beta 1 [Source:HGNC Symbol;Acc:HGNC:4940]	AGAATTACCTTTTCCAGGGACGGCAGGAATGCTACGCGTTTAATGGGACACAGCGCTTCCTGGAGAGATACATCTACAACCGGGAGGAGTTCGCGCGCTTCGACAGCGACGTGGGGGAGTTCCGGGCGGTGACGGAGCTGGGGCGGCCTGCTGCGGAGTACTGGAACAGCCAGAAGGACATCCTGGAGGAGAAGCGGGCAGTGCCGGACAGGATGTGCAGACACAACTACGAGCTGGGCGGGCCCATGACCCTGCAGCGCCGAGTCCAGCCTAGGGTGAATGTTTCCCCCTCCAAGAAGGGGCCCTTGCAGCACCACAACCTGCTTGTCTGCCACGTGACGGATTTCTACCCAGGCAGCATTCAAGTCCGATGGTTCCTGAATGGACAGGAGGAAACAG…
HLA-DPB1	ENST00000418444.5	cdna chromosome:GRCh38:CHR_HSCHR6_MHC_SSTO_CTG1:33220935:33226337:1 gene:ENSG00000226826.10 gene_biotype:protein_coding transcript_biotype:protein_coding gene_symbol:HLA-DPB1 description:major histocompatibility complex, class II, DP beta 1 [Source:HGNC Symbol;Acc:HGNC:4940]	AAACAGGCCTGGAGAGGCTCTGCGACCCGCTTAGGACCACAGAACTCGGGACGGCAGGAATGCTACGCGTTTAATGGGACACAGCGCTTCCTGGAGAGATACATCTACAACCGGGAGGAGTTCGCGCGCTTCGACAGCGACGTGGGGGAGTTCCGGGCGGTGACGGAGCTGGGGCGGCCTGCTGCGGAGTACTGGAACAGCCAGAAGGACATCCTGGAGGAGAAGCGGGCAGTGCCGGACAGGATGTGCAGACACAACTACGAGCTGGGCGGGCCCATGACCCTGCAGCGCCGAGTCCAGCCTAGGGTGAATGTTTCCCCCTCCAAGAAGGGGCCCTTGCAGCACCACAACCTGCTTGTCTGCCACGTGACGGATTTCTACCCAGGCAGCATTCAAGTC…
HLA-DPB1	ENST00000418931.7	cdna chromosome:GRCh38:6:33075990:33089696:1 gene:ENSG00000223865.11 gene_biotype:protein_coding transcript_biotype:protein_coding gene_symbol:HLA-DPB1 description:major histocompatibility complex, class II, DP beta 1 [Source:HGNC Symbol;Acc:HGNC:4940]	CCTTCTTTTCCTGACTGCAGCTCTTTTCATTTTGCCATCCTTTTCCAGCTCCATGATGGTTCTGCAGGTTTCTGCGGCCCCCCGGACAGTGGCTCTGACGGCGTTACTGATGGTGCTGCTCACATCTGTGGTCCAGGGCAGGGCCACTCCAGAGAATTACCTTTTCCAGGGACGGCAGGAATGCTACGCGTTTAATGGGACACAGCGCTTCCTGGAGAGATACATCTACAACCGGGAGGAGTTCGCGCGCTTCGACAGCGACGTGGGGGAGTTCCGGGCGGTGACGGAGCTGGGGCGGCCTGCTGCGGAGTACTGGAACAGCCAGAAGGACATCCTGGAGGAGAAGCGGGCAGTGCCGGACAGGATGTGCAGACACAACTACGAGCTGGGCGGGCCCAT…
HLA-DPB1	ENST00000425130.6	cdna chromosome:GRCh38:CHR_HSCHR6_MHC_MCF_CTG1:33109380:33120645:1 gene:ENSG00000230763.11 gene_biotype:protein_coding transcript_biotype:protein_coding gene_symbol:HLA-DPB1 description:major histocompatibility complex, class II, DP beta 1 [Source:HGNC Symbol;Acc:HGNC:4940]	GTCACAGAAGACTACTTGGGTTCATGGTCTCTAATATTTCAAACAGGAGCTCCCTTTAGCGAGTCCTTCTTTTCCTGACTGCAGCTCTTTTCATTTTGCCATCCTTTTCCAGCTCCATGATGGTTCTGCAGGTTTCTGCGGCCCCCCGGACAGTGGCTCTGACGGCGTTACTGATGGTGCTGCTCACATCTGTGGTCCAGGGCAGGGCCACTCCAGAGAATTACCTTTTCCAGGGACGGCAGGAATGCTACGCGTTTAATGGGACACAGCGCTTCCTGGAGAGATACATCTACAACCGGGAGGAGTTCGTGCGCTTCGACAGCGACGTGGGGGAGTTCCGGGCGGTGACGGAGCTGGGGCGGCCTGATGAGGAGTACTGGAACAGCCAGAAGGACATCC…
HLA-DPB1	ENST00000428835.5	cdna chromosome:GRCh38:6:33080487:33085889:1 gene:ENSG00000223865.11 gene_biotype:protein_coding transcript_biotype:protein_coding gene_symbol:HLA-DPB1 description:major histocompatibility complex, class II, DP beta 1 [Source:HGNC Symbol;Acc:HGNC:4940]	AAACAGGCCTGGAGAGGCTCTGCGACCCGCTTAGGACCACAGAACTCGGGACGGCAGGAATGCTACGCGTTTAATGGGACACAGCGCTTCCTGGAGAGATACATCTACAACCGGGAGGAGTTCGCGCGCTTCGACAGCGACGTGGGGGAGTTCCGGGCGGTGACGGAGCTGGGGCGGCCTGCTGCGGAGTACTGGAACAGCCAGAAGGACATCCTGGAGGAGAAGCGGGCAGTGCCGGACAGGATGTGCAGACACAACTACGAGCTGGGCGGGCCCATGACCCTGCAGCGCCGAGTCCAGCCTAGGGTGAATGTTTCCCCCTCCAAGAAGGGGCCCTTGCAGCACCACAACCTGCTTGTCTGCCACGTGACGGATTTCTACCCAGGCAGCATTCAAGTC…
HLA-DPB1	ENST00000432661.1	cdna chromosome:GRCh38:CHR_HSCHR6_MHC_QBL_CTG1:33009717:33016242:1 gene:ENSG00000215048.13 gene_biotype:protein_coding transcript_biotype:protein_coding gene_symbol:HLA-DPB1 description:major histocompatibility complex, class II, DP beta 1 [Source:HGNC Symbol;Acc:HGNC:4940]	AGAATTACCTTTTCCAGGGACGGCAGGAATGCTACGCGTTTAATGGGACACAGCGCTTCCTGGAGAGATACATCTACAACCGGGAGGAGCTCGTGCGCTTCGACAGCGACGTGGGGGAGTTCCGGGCGGTGACGGAGCTGGGGCGGCCTGAGGCGGAGTACTGGAACAGCCAGAAGGACATCCTGGAGGAGGAGCGGGCAGTGCCGGACAGGATGTGCAGACACAACTACGAGCTGGGCGGGCCCATGACCCTGCAGCGCCGAGTCCAGCCTAGGGTGAATGTTTCCCCCTCCAAGAAGGGGCCCTTGCAGCACCACAACCTGCTTGTCTGCCACGTGACGGATTTCTACCCAGGCAGCATTCAAGTCCGATGGTTCCTGAATGGACAGGAGGAAACAG…
HLA-DPB1	ENST00000433800.6	cdna chromosome:GRCh38:CHR_HSCHR6_MHC_SSTO_CTG1:33216374:33227649:1 gene:ENSG00000226826.10 gene_biotype:protein_coding transcript_biotype:protein_coding gene_symbol:HLA-DPB1 description:major histocompatibility complex, class II, DP beta 1 [Source:HGNC Symbol;Acc:HGNC:4940]	GTCACAGAAGACTACTTGGGTTCATGGTCTCTAATATTTCAAACAGGAGCTCCCTTTAGCGAGTCCTTCTTTTCCTGACTGCAGCTCTTTTCATTTTGCCATCCTTTTCCAGCTCCATGATGGTTCTGCAGGTTTCTGCGGCCCCCCGGACAGTGGCTCTGACGGCGTTACTGATGGTGCTGCTCACATCTGTGGTCCAGGGCAGGGCCACTCCAGAGAATTACCTTTTCCAGGGACGGCAGGAATGCTACGCGTTTAATGGGACACAGCGCTTCCTGGAGAGATACATCTACAACCGGGAGGAGTTCGCGCGCTTCGACAGCGACGTGGGGGAGTTCCGGGCGGTGACGGAGCTGGGGCGGCCTGCTGCGGAGTACTGGAACAGCCAGAAGGACATCC…
HLA-DPB1	ENST00000434121.1	cdna chromosome:GRCh38:CHR_HSCHR6_MHC_COX_CTG1:33002641:33009106:1 gene:ENSG00000230708.10 gene_biotype:protein_coding transcript_biotype:protein_coding gene_symbol:HLA-DPB1 description:major histocompatibility complex, class II, DP beta 1 [Source:HGNC Symbol;Acc:HGNC:4940]	AGAATTACGTGTACCAGTTACGGCAGGAATGCTACGCGTTTAATGGGACACAGCGCTTCCTGGAGAGATACATCTACAACCGGGAGGAGTTCGTGCGCTTCGACAGCGACGTGGGGGAGTTCCGGGCGGTGACGGAGCTGGGGCGGCCTGATGAGGACTACTGGAACAGCCAGAAGGACCTCCTGGAGGAGAAGCGGGCAGTGCCGGACAGGGTATGCAGACACAACTACGAGCTGGACGAGGCCGTGACCCTGCAGCGCCGAGTCCAGCCTAAGGTGAACGTTTCCCCCTCCAAGAAGGGGCCCCTGCAGCACCACAACCTGCTTGTCTGCCACGTGACAGATTTCTACCCAGGCAGCATTCAAGTCCGATGGTTCCTGAATGGACAGGAGGAAACAG…
HLA-DPB1	ENST00000441678.5	cdna chromosome:GRCh38:CHR_HSCHR6_MHC_APD_CTG1:33119562:33124948:1 gene:ENSG00000236693.11 gene_biotype:protein_coding transcript_biotype:protein_coding gene_symbol:HLA-DPB1 description:major histocompatibility complex, class II, DP beta 1 [Source:HGNC Symbol;Acc:HGNC:4940]	AAACAGGCCTGGAGAGGCTCTGCGACCCGCTTAGGACCACAGAACTCGGGACGGCAGGAATGCTACGCGTTTAATGGGACACAGCGCTTCCTGGAGAGATACATCTACAACCGGGAGGAGTTCGTGCGCTTCGACAGCGACGTGGGGGAGTTCCGGGCGGTGACGGAGCTGGGGCGGCCTGATGAGGAGTACTGGAACAGCCAGAAGGACATCCTGGAGGAGAAGCGGGCAGTGCCGGACAGGATGTGCAGACACAACTACGAGCTGGGCGGGCCCATGACCCTGCAGCGCCGAGTCCAGCCTAGGGTGAATGTTTCCCCCTCCAAGAAGGGGCCCTTGCAGCACCACAACCTGCTTGTCTGCCACGTGACGGATTTCTACCCAGGCAGCATTCAAGTC…
HLA-DPB1	ENST00000441857.6	cdna chromosome:GRCh38:CHR_HSCHR6_MHC_COX_CTG1:32997942:33009106:1 gene:ENSG00000230708.10 gene_biotype:protein_coding transcript_biotype:protein_coding gene_symbol:HLA-DPB1 description:major histocompatibility complex, class II, DP beta 1 [Source:HGNC Symbol;Acc:HGNC:4940]	GAGCTCCCTTTAGCGAGTCCTTCTTTTCCTGACTGCAGCTCTTTTCATTTTGCCATCCTTTTCCAGCTCCATGATGGTTCTGCAGGTTTCTGCGGCCCCCCGGACAGTGGCTCTGACGGCGTTACTGATGGTGCTGCTCACATCTGTGGTCCAGGGCAGGGCCACTCCAGAGAATTACGTGTACCAGTTACGGCAGGAATGCTACGCGTTTAATGGGACACAGCGCTTCCTGGAGAGATACATCTACAACCGGGAGGAGTTCGTGCGCTTCGACAGCGACGTGGGGGAGTTCCGGGCGGTGACGGAGCTGGGGCGGCCTGATGAGGACTACTGGAACAGCCAGAAGGACCTCCTGGAGGAGAAGCGGGCAGTGCCGGACAGGGTATGCAGACACAACTA…
HLA-DPB1	ENST00000441981.6	cdna chromosome:GRCh38:CHR_HSCHR6_MHC_APD_CTG1:33115041:33126260:1 gene:ENSG00000236693.11 gene_biotype:protein_coding transcript_biotype:protein_coding gene_symbol:HLA-DPB1 description:major histocompatibility complex, class II, DP beta 1 [Source:HGNC Symbol;Acc:HGNC:4940]	GAGCTCCCTTTAGCGAGTCCTTCTTTTCCTGACTGCAGCTCTTTTCATTTTGCCATCCTTTTCCAGCTCCATGATGGTTCTGCAGGTTTCTGCGGCCCCCCGGACAGTGGCTCTGACGGCGTTACTGATGGTGCTGCTCACATCTGTGGTCCAGGGCAGGGCCACTCCAGAGAATTACCTTTTCCAGGGACGGCAGGAATGCTACGCGTTTAATGGGACACAGCGCTTCCTGGAGAGATACATCTACAACCGGGAGGAGTTCGTGCGCTTCGACAGCGACGTGGGGGAGTTCCGGGCGGTGACGGAGCTGGGGCGGCCTGATGAGGAGTACTGGAACAGCCAGAAGGACATCCTGGAGGAGAAGCGGGCAGTGCCGGACAGGATGTGCAGACACAACTA…
HLA-DPB1	ENST00000444931.6	cdna chromosome:GRCh38:CHR_HSCHR6_MHC_SSTO_CTG1:33216420:33227649:1 gene:ENSG00000226826.10 gene_biotype:protein_coding transcript_biotype:protein_coding gene_symbol:HLA-DPB1 description:major histocompatibility complex, class II, DP beta 1 [Source:HGNC Symbol;Acc:HGNC:4940]	GAGCTCCCTTTAGCGAGTCCTTCTTTTCCTGACTGCAGCTCTTTTCATTTTGCCATCCTTTTCCAGCTCCATGATGGTTCTGCAGGTTTCTGCGGCCCCCCGGACAGTGGCTCTGACGGCGTTACTGATGGTGCTGCTCACATCTGTGGTCCAGGGCAGGGCCACTCCAGAGAATTACCTTTTCCAGGGACGGCAGGAATGCTACGCGTTTAATGGGACACAGCGCTTCCTGGAGAGATACATCTACAACCGGGAGGAGTTCGCGCGCTTCGACAGCGACGTGGGGGAGTTCCGGGCGGTGACGGAGCTGGGGCGGCCTGCTGCGGAGTACTGGAACAGCCAGAAGGACATCCTGGAGGAGAAGCGGGCAGTGCCGGACAGGATGTGCAGACACAACTA…
HLA-DPB1	ENST00000445702.5	cdna chromosome:GRCh38:CHR_HSCHR6_MHC_MCF_CTG1:33113947:33119333:1 gene:ENSG00000230763.11 gene_biotype:protein_coding transcript_biotype:protein_coding gene_symbol:HLA-DPB1 description:major histocompatibility complex, class II, DP beta 1 [Source:HGNC Symbol;Acc:HGNC:4940]	AAACAGGCCTGGAGAGGCTCTGCGACCCGCTTAGGACCACAGAACTCGGGACGGCAGGAATGCTACGCGTTTAATGGGACACAGCGCTTCCTGGAGAGATACATCTACAACCGGGAGGAGTTCGTGCGCTTCGACAGCGACGTGGGGGAGTTCCGGGCGGTGACGGAGCTGGGGCGGCCTGATGAGGAGTACTGGAACAGCCAGAAGGACATCCTGGAGGAGAAGCGGGCAGTGCCGGACAGGATGTGCAGACACAACTACGAGCTGGGCGGGCCCATGACCCTGCAGCGCCGAGTCCAGCCTAGGGTGAATGTTTCCCCCTCCAAGAAGGGGCCCTTGCAGCACCACAACCTGCTTGTCTGCCACGTGACGGATTTCTACCCAGGCAGCATTCAAGTC…
HLA-DPB1	ENST00000445925.1	cdna chromosome:GRCh38:CHR_HSCHR6_MHC_MANN_CTG1:33234782:33241311:1 gene:ENSG00000229295.11 gene_biotype:protein_coding transcript_biotype:protein_coding gene_symbol:HLA-DPB1 description:major histocompatibility complex, class II, DP beta 1 [Source:HGNC Symbol;Acc:HGNC:4940]	AGAATTACCTTTTCCAGGGACGGCAGGAATGCTACGCGTTTAATGGGACACAGCGCTTCCTGGAGAGATACATCTACAACCGGGAGGAGTTCGTGCGCTTCGACAGCGACGTGGGGGAGTTCCGGGCGGTGACGGAGCTGGGGCGGCCTGATGAGGAGTACTGGAACAGCCAGAAGGACATCCTGGAGGAGGAGCGGGCAGTGCCGGACAGGATGTGCAGACACAACTACGAGCTGGGCGGGCCCATGACCCTGCAGCGCCGAGTCCAGCCTAGGGTGAATGTTTCCCCCTCCAAGAAGGGGCCCTTGCAGCACCACAACCTGCTTGTCTGCCACGTGACGGATTTCTACCCAGGCAGCATTCAAGTCCGATGGTTCCTGAATGGACAGGAGGAAACAG…
HLA-DPB1	ENST00000447674.1	cdna chromosome:GRCh38:CHR_HSCHR6_MHC_SSTO_CTG1:33221120:33227649:1 gene:ENSG00000226826.10 gene_biotype:protein_coding transcript_biotype:protein_coding gene_symbol:HLA-DPB1 description:major histocompatibility complex, class II, DP beta 1 [Source:HGNC Symbol;Acc:HGNC:4940]	AGAATTACCTTTTCCAGGGACGGCAGGAATGCTACGCGTTTAATGGGACACAGCGCTTCCTGGAGAGATACATCTACAACCGGGAGGAGTTCGCGCGCTTCGACAGCGACGTGGGGGAGTTCCGGGCGGTGACGGAGCTGGGGCGGCCTGCTGCGGAGTACTGGAACAGCCAGAAGGACATCCTGGAGGAGAAGCGGGCAGTGCCGGACAGGATGTGCAGACACAACTACGAGCTGGGCGGGCCCATGACCCTGCAGCGCCGAGTCCAGCCTAGGGTGAATGTTTCCCCCTCCAAGAAGGGGCCCTTGCAGCACCACAACCTGCTTGTCTGCCACGTGACGGATTTCTACCCAGGCAGCATTCAAGTCCGATGGTTCCTGAATGGACAGGAGGAAACAG…
HLA-DPB1	ENST00000447783.6	cdna chromosome:GRCh38:CHR_HSCHR6_MHC_MANN_CTG1:33230076:33241311:1 gene:ENSG00000229295.11 gene_biotype:protein_coding transcript_biotype:protein_coding gene_symbol:HLA-DPB1 description:major histocompatibility complex, class II, DP beta 1 [Source:HGNC Symbol;Acc:HGNC:4940]	GAGCTCCCTTTAGCGAGTCCTTCTTTTCCTGACTGCAGCTCTTTTCATTTTGCCATCCTTTTCCAGCTCCATGATGGTTCTGCAGGTTTCTGCGGCCCCCCGGACAGTGGCTCTGACGGCGTTACTGATGGTGCTGCTCACATCTGTGGTCCAGGGCAGGGCCACTCCAGAGAATTACCTTTTCCAGGGACGGCAGGAATGCTACGCGTTTAATGGGACACAGCGCTTCCTGGAGAGATACATCTACAACCGGGAGGAGTTCGTGCGCTTCGACAGCGACGTGGGGGAGTTCCGGGCGGTGACGGAGCTGGGGCGGCCTGATGAGGAGTACTGGAACAGCCAGAAGGACATCCTGGAGGAGGAGCGGGCAGTGCCGGACAGGATGTGCAGACACAACTA…
HLA-DPB1	ENST00000450474.5	cdna chromosome:GRCh38:CHR_HSCHR6_MHC_COX_CTG1:33002456:33007794:1 gene:ENSG00000230708.10 gene_biotype:protein_coding transcript_biotype:protein_coding gene_symbol:HLA-DPB1 description:major histocompatibility complex, class II, DP beta 1 [Source:HGNC Symbol;Acc:HGNC:4940]	AAACAGGCCTGGAGAGGCTCTGCGACCCGCTTAGGACCACAGAACTCGTTACGGCAGGAATGCTACGCGTTTAATGGGACACAGCGCTTCCTGGAGAGATACATCTACAACCGGGAGGAGTTCGTGCGCTTCGACAGCGACGTGGGGGAGTTCCGGGCGGTGACGGAGCTGGGGCGGCCTGATGAGGACTACTGGAACAGCCAGAAGGACCTCCTGGAGGAGAAGCGGGCAGTGCCGGACAGGGTATGCAGACACAACTACGAGCTGGACGAGGCCGTGACCCTGCAGCGCCGAGTCCAGCCTAAGGTGAACGTTTCCCCCTCCAAGAAGGGGCCCCTGCAGCACCACAACCTGCTTGTCTGCCACGTGACAGATTTCTACCCAGGCAGCATTCAAGTC…
HLA-DPB1	ENST00000454006.6	cdna chromosome:GRCh38:CHR_HSCHR6_MHC_DBB_CTG1:33053864:33065131:1 gene:ENSG00000237710.10 gene_biotype:protein_coding transcript_biotype:protein_coding gene_symbol:HLA-DPB1 description:major histocompatibility complex, class II, DP beta 1 [Source:HGNC Symbol;Acc:HGNC:4940]	GTCACAGAAGACTACTTGGGTTCATGGTCTCTAATATTTCAAACAGGAGCTCCCTTTAGCGAGTCCTTCTTTTCCTGACTGCAGCTCTTTTCATTTTGCCATCCTTTTCCAGCTCCATGATGGTTCTGCAGGTTTCTGCGGCCCCCCGGACAGTGGCTCTGACGGCGTTACTGATGGTGCTGCTCACATCTGTGGTCCAGGGCAGGGCCACTCCAGAGAATTACCTTTTCCAGGGACGGCAGGAATGCTACGCGTTTAATGGGACACAGCGCTTCCTGGAGAGATACATCTACAACCGGGAGGAGTTCGCGCGCTTCGACAGCGACGTGGGGGAGTTCCGGGCGGTGACGGAGCTGGGGCGGCCTGCTGCGGAGTACTGGAACAGCCAGAAGGACATCC…
HLA-DPB1	ENST00000455122.1	cdna chromosome:GRCh38:CHR_HSCHR6_MHC_MCF_CTG1:33114132:33120645:1 gene:ENSG00000230763.11 gene_biotype:protein_coding transcript_biotype:protein_coding gene_symbol:HLA-DPB1 description:major histocompatibility complex, class II, DP beta 1 [Source:HGNC Symbol;Acc:HGNC:4940]	AGAATTACCTTTTCCAGGGACGGCAGGAATGCTACGCGTTTAATGGGACACAGCGCTTCCTGGAGAGATACATCTACAACCGGGAGGAGTTCGTGCGCTTCGACAGCGACGTGGGGGAGTTCCGGGCGGTGACGGAGCTGGGGCGGCCTGATGAGGAGTACTGGAACAGCCAGAAGGACATCCTGGAGGAGAAGCGGGCAGTGCCGGACAGGATGTGCAGACACAACTACGAGCTGGGCGGGCCCATGACCCTGCAGCGCCGAGTCCAGCCTAGGGTGAATGTTTCCCCCTCCAAGAAGGGGCCCTTGCAGCACCACAACCTGCTTGTCTGCCACGTGACGGATTTCTACCCAGGCAGCATTCAAGTCCGATGGTTCCTGAATGGACAGGAGGAAACAG…
HLA-DPB1	ENST00000456386.1	cdna chromosome:GRCh38:CHR_HSCHR6_MHC_DBB_CTG1:33058425:33063819:1 gene:ENSG00000237710.10 gene_biotype:protein_coding transcript_biotype:protein_coding gene_symbol:HLA-DPB1 description:major histocompatibility complex, class II, DP beta 1 [Source:HGNC Symbol;Acc:HGNC:4940]	AAACAGGCCTGGAGAGGCTCTGCGACCCGCTTAGGACCACAGAACTCGGGACGGCAGGAATGCTACGCGTTTAATGGGACACAGCGCTTCCTGGAGAGATACATCTACAACCGGGAGGAGTTCGCGCGCTTCGACAGCGACGTGGGGGAGTTCCGGGCGGTGACGGAGCTGGGGCGGCCTGCTGCGGAGTACTGGAACAGCCAGAAGGACATCCTGGAGGAGAAGCGGGCAGTGCCGGACAGGATGTGCAGACACAACTACGAGCTGGGCGGGCCCATGACCCTGCAGCGCCGAGTCCAGCCTAGGGTGAATGTTTCCCCCTCCAAGAAGGGGCCCTTGCAGCACCACAACCTGCTTGTCTGCCACGTGACGGATTTCTACCCAGGCAGCATTCAAGTC…
HLA-DPB1	ENST00000458614.5	cdna chromosome:GRCh38:CHR_HSCHR6_MHC_DBB_CTG1:33058610:33065131:1 gene:ENSG00000237710.10 gene_biotype:protein_coding transcript_biotype:protein_coding gene_symbol:HLA-DPB1 description:major histocompatibility complex, class II, DP beta 1 [Source:HGNC Symbol;Acc:HGNC:4940]	AGAATTACCTTTTCCAGGGACGGCAGGAATGCTACGCGTTTAATGGGACACAGCGCTTCCTGGAGAGATACATCTACAACCGGGAGGAGTTCGCGCGCTTCGACAGCGACGTGGGGGAGTTCCGGGCGGTGACGGAGCTGGGGCGGCCTGCTGCGGAGTACTGGAACAGCCAGAAGGACATCCTGGAGGAGAAGCGGGCAGTGCCGGACAGGATGTGCAGACACAACTACGAGCTGGGCGGGCCCATGACCCTGCAGCGCCGAGTCCAGCCTAGGGTGAATGTTTCCCCCTCCAAGAAGGGGCCCTTGCAGCACCACAACCTGCTTGTCTGCCACGTGACGGATTTCTACCCAGGCAGCATTCAAGTCCGATGGTTCCTGAATGGACAGGAGGAAACAG…
HLA-DPB1	ENST00000461155.5	cdna chromosome:GRCh38:CHR_HSCHR6_MHC_SSTO_CTG1:33220834:33224460:1 gene:ENSG00000226826.10 gene_biotype:protein_coding transcript_biotype:processed_transcript gene_symbol:HLA-DPB1 description:major histocompatibility complex, class II, DP beta 1 [Source:HGNC Symbol;Acc:HGNC:4940]	CAGAAGGGACTGCCTTCCCCTCAGTGCTCGCCCCTCCCTAGTGATCACTCAGTGCCCCTGAGCTCATTCTTTTCAGTAAATTCTCTCTCTGCGTGGTGAGAAAACAGGCCTGGAGAGGCTCTGCGACCCGCTTAGGACCACAGAACTCGAGAATTACCTTTTCCAGGGACGGCAGGAATGCTACGCGTTTAATGGGACACAGCGCTTCCTGGAGAGATACATCTACAACCGGGAGGAGTTCGCGCGCTTCGACAGCGACGTGGGGGAGTTCCGGGCGGTGACGGAGCTGGGGCGGCCTGCTGCGGAGTACTGGAACAGCCAGAAGGACATCCTGGAGGAGAAGCGGGCAGTGCCGGACAGGATGTGCAGACACAACTACGAGCTGGGCGGGCCCATGAC…
HLA-DPB1	ENST00000466949.1	cdna chromosome:GRCh38:CHR_HSCHR6_MHC_APD_CTG1:33119461:33124016:1 gene:ENSG00000236693.11 gene_biotype:protein_coding transcript_biotype:processed_transcript gene_symbol:HLA-DPB1 description:major histocompatibility complex, class II, DP beta 1 [Source:HGNC Symbol;Acc:HGNC:4940]	CAGAAGGGACTGCCTTCCCCTCAGTGCTCGCCCCTCCCTAGTGATCACTCAGTGCCCCTGAGCTCATTCTTTTCAGTAAATTCTCTCTCTGCGTGGTGAGAAAACAGGCCTGGAGAGGCTCTGCGACCCGCTTAGGACCACAGAACTCGAGAATTACCTTTTCCAGGGACGGCAGGAATGCTACGCGTTTAATGGGACACAGCGCTTCCTGGAGAGATACATCTACAACCGGGAGGAGTTCGTGCGCTTCGACAGCGACGTGGGGGAGTTCCGGGCGGTGACGGAGCTGGGGCGGCCTGATGAGGAGTACTGGAACAGCCAGAAGGACATCCTGGAGGAGAAGCGGGCAGTGCCGGACAGGATGTGCAGACACAACTACGAGCTGGGCGGGCCCATGAC…
HLA-DPB1	ENST00000468054.1	cdna chromosome:GRCh38:CHR_HSCHR6_MHC_APD_CTG1:33120016:33122965:1 gene:ENSG00000236693.11 gene_biotype:protein_coding transcript_biotype:processed_transcript gene_symbol:HLA-DPB1 description:major histocompatibility complex, class II, DP beta 1 [Source:HGNC Symbol;Acc:HGNC:4940]	TGAGGGCTTTGGGCCGGCGGTCCCAGGGCAGCCCCGCGGGCCCGTGCCCAGGGCGCAGGAGCAGCCGGGTTGGCCTAAGGGACCTTAGTGCCGGGCGGAAAGGGGACTTTGGGTTGGGGATTCATGGGGGGAGCCCATCTGGAGCTTGTCAGGGGAGCGAGCGCGGGGACCTGGACTGGGCTGAGCATGGAGTGAGGAGGACGAGAGCAGAGAGACCCCCGGGACTTCATCAGGCCTGGCAGCTGACTGCATGTGGGGTGAAAAAAGGAAGCCACAGGACAGCGCACAAGGAAAGAGGAAAAAAATGAAGGGAGGAGGAGGAGGAAGCTGGGGAGATCACACCTTTGATTTTCTTGTTCCTGGAAAGTGAAAGGAAGTTCACCTGCTATGAGTGAGAAG…
HLA-DPB1	ENST00000468854.1	cdna chromosome:GRCh38:CHR_HSCHR6_MHC_QBL_CTG1:33009986:33012935:1 gene:ENSG00000215048.13 gene_biotype:protein_coding transcript_biotype:processed_transcript gene_symbol:HLA-DPB1 description:major histocompatibility complex, class II, DP beta 1 [Source:HGNC Symbol;Acc:HGNC:4940]	TGAGGGCTTTGGGCCGGCGGTCCCAGGGCAGCCCCGCGGGCCCGTGCCCAGGGCGCAGGAGCAGCCGGGTTGGCCTAAGGGACCTTAGTGCCGGGCGGAAAGGGGACTTTGGGTTGGGGATTCATGGGGGGAGCCCATCTGGAGCTTGTCAGGGGAGCGAGCGCGGGGACCTGGACTGGGCTGAGCATGGAGTGAGGAGGACGAGAGCAGAGAGACCCCCGGGACTTCATCAGGCCTGGCAGCTGACTGCATGTGGGGTGAAAAAAGGAAGCCACAGGACAGCGCACAAGGAAAGAGGAAAAAAATGAAGGGAGGAGGAGGAGGAAGCTGGGGAGATCACACCTTTGATTTTCTTGTTCCTGGAAAGTGAAAGGAAGTTCACCTGCTATGAGTGAGAAG…
HLA-DPB1	ENST00000469120.1	cdna chromosome:GRCh38:6:33076010:33081232:1 gene:ENSG00000223865.11 gene_biotype:protein_coding transcript_biotype:retained_intron gene_symbol:HLA-DPB1 description:major histocompatibility complex, class II, DP beta 1 [Source:HGNC Symbol;Acc:HGNC:4940]	CTCTTTTCATTTTGCCATCCTTTTCCAGCTCCATGATGGTTCTGCAGGTTTCTGCGGCCCCCCGGACAGTGGCTCTGACGGCGTTACTGATGGTGCTGCTCACATCTGTGGTCCAGGGCAGGGCCACTCCAGAGAATTACCTTTTCCAGGGACGGCAGGAATGCTACGCGTTTAATGGGACACAGCGCTTCCTGGAGAGATACATCTACAACCGGGAGGAGTTCGCGCGCTTCGACAGCGACGTGGGGGAGTTCCGGGCGGTGACGGAGCTGGGGCGGCCTGCTGCGGAGTACTGGAACAGCCAGAAGGACATCCTGGAGGAGAAGCGGGCAGTGCCGGACAGGATGTGCAGACACAACTACGAGCTGGGCGGGCCCATGACCCTGCAGCGCCGAGGTG…
HLA-DPB1	ENST00000469961.5	cdna chromosome:GRCh38:CHR_HSCHR6_MHC_QBL_CTG1:33009431:33013057:1 gene:ENSG00000215048.13 gene_biotype:protein_coding transcript_biotype:processed_transcript gene_symbol:HLA-DPB1 description:major histocompatibility complex, class II, DP beta 1 [Source:HGNC Symbol;Acc:HGNC:4940]	CAGAAGGGACTGCCTTCCCCTCAGTGCTCGCCCCTCCCTAGTGATCACTCAGTGCCCCTGAGCTCATTCTTTTCAGTAAATTCTCTCTCTGCGTGGTGAGAAAACAGGCCTGGAGAGGCTCTGCGACCCGCTTAGGACCACAGAACTCGAGAATTACCTTTTCCAGGGACGGCAGGAATGCTACGCGTTTAATGGGACACAGCGCTTCCTGGAGAGATACATCTACAACCGGGAGGAGCTCGTGCGCTTCGACAGCGACGTGGGGGAGTTCCGGGCGGTGACGGAGCTGGGGCGGCCTGAGGCGGAGTACTGGAACAGCCAGAAGGACATCCTGGAGGAGGAGCGGGCAGTGCCGGACAGGATGTGCAGACACAACTACGAGCTGGGCGGGCCCATGAC…
HLA-DPB1	ENST00000471170.1	cdna chromosome:GRCh38:CHR_HSCHR6_MHC_APD_CTG1:33119518:33124290:1 gene:ENSG00000236693.11 gene_biotype:protein_coding transcript_biotype:processed_transcript gene_symbol:HLA-DPB1 description:major histocompatibility complex, class II, DP beta 1 [Source:HGNC Symbol;Acc:HGNC:4940]	CTGAGCTCATTCTTTTCAGTAAATTCTCTCTCTGCGTGGTGAGAAAACAGGCCTGGAGAGGCTCTGCGACCCGCTTAGGACCACAGAACTCGGTACTAGGAAAACTCCTATTTTAAAATCCAGCCCTGGGTGGGAAGATTTGGGAAGAATCGTTAATATTGAGAGAGAGAGGGAGAAAGAGGATTAGATGAGAGTGGCGCCTCCGCTCATGTCCGCCCCCTCCCCGCAGAGAATTACCTTTTCCAGGGACGGCAGGAATGCTACGCGTTTAATGGGACACAGCGCTTCCTGGAGAGATACATCTACAACCGGGAGGAGTTCGTGCGCTTCGACAGCGACGTGGGGGAGTTCCGGGCGGTGACGGAGCTGGGGCGGCCTGATGAGGAGTACTGGAACAGC…
HLA-DPB1	ENST00000471184.5	cdna chromosome:GRCh38:6:33080386:33084012:1 gene:ENSG00000223865.11 gene_biotype:protein_coding transcript_biotype:processed_transcript gene_symbol:HLA-DPB1 description:major histocompatibility complex, class II, DP beta 1 [Source:HGNC Symbol;Acc:HGNC:4940]	CAGAAGGGACTGCCTTCCCCTCAGTGCTCGCCCCTCCCTAGTGATCACTCAGTGCCCCTGAGCTCATTCTTTTCAGTAAATTCTCTCTCTGCGTGGTGAGAAAACAGGCCTGGAGAGGCTCTGCGACCCGCTTAGGACCACAGAACTCGAGAATTACCTTTTCCAGGGACGGCAGGAATGCTACGCGTTTAATGGGACACAGCGCTTCCTGGAGAGATACATCTACAACCGGGAGGAGTTCGCGCGCTTCGACAGCGACGTGGGGGAGTTCCGGGCGGTGACGGAGCTGGGGCGGCCTGCTGCGGAGTACTGGAACAGCCAGAAGGACATCCTGGAGGAGAAGCGGGCAGTGCCGGACAGGATGTGCAGACACAACTACGAGCTGGGCGGGCCCATGAC…
HLA-DPB1	ENST00000471485.1	cdna chromosome:GRCh38:CHR_HSCHR6_MHC_MANN_CTG1:33234553:33239341:1 gene:ENSG00000229295.11 gene_biotype:protein_coding transcript_biotype:processed_transcript gene_symbol:HLA-DPB1 description:major histocompatibility complex, class II, DP beta 1 [Source:HGNC Symbol;Acc:HGNC:4940]	CTGAGCTCATTCTTTTCAGTAAATTCTCTCTCTGCGTGGTGAGAAAACAGGCCTGGAGAGGCTCTGCGACCCGCTTAGGACCACAGAACTCGGTACTAGGAAAACTCCTATTTTAAAATCCAGCCCTGGGTGGGAAGATTTGGGAAGAATCGTTAATATTGAGAGAGAGAGGGAGAAAGAGGATTAGATGAGAGTGGCGCCTCCGCTCATGTCCGCCCCCTCCCCGCAGAGAATTACCTTTTCCAGGGACGGCAGGAATGCTACGCGTTTAATGGGACACAGCGCTTCCTGGAGAGATACATCTACAACCGGGAGGAGTTCGTGCGCTTCGACAGCGACGTGGGGGAGTTCCGGGCGGTGACGGAGCTGGGGCGGCCTGATGAGGAGTACTGGAACAGC…
HLA-DPB1	ENST00000472101.1	cdna chromosome:GRCh38:CHR_HSCHR6_MHC_DBB_CTG1:33058324:33061950:1 gene:ENSG00000237710.10 gene_biotype:protein_coding transcript_biotype:processed_transcript gene_symbol:HLA-DPB1 description:major histocompatibility complex, class II, DP beta 1 [Source:HGNC Symbol;Acc:HGNC:4940]	CAGAAGGGACTGCCTTCCCCTCAGTGCTCGCCCCTCCCTAGTGATCACTCAGTGCCCCTGAGCTCATTCTTTTCAGTAAATTCTCTCTCTGCGTGGTGAGAAAACAGGCCTGGAGAGGCTCTGCGACCCGCTTAGGACCACAGAACTCGAGAATTACCTTTTCCAGGGACGGCAGGAATGCTACGCGTTTAATGGGACACAGCGCTTCCTGGAGAGATACATCTACAACCGGGAGGAGTTCGCGCGCTTCGACAGCGACGTGGGGGAGTTCCGGGCGGTGACGGAGCTGGGGCGGCCTGCTGCGGAGTACTGGAACAGCCAGAAGGACATCCTGGAGGAGAAGCGGGCAGTGCCGGACAGGATGTGCAGACACAACTACGAGCTGGGCGGGCCCATGAC…
HLA-DPB1	ENST00000472682.1	cdna chromosome:GRCh38:CHR_HSCHR6_MHC_DBB_CTG1:33058879:33061828:1 gene:ENSG00000237710.10 gene_biotype:protein_coding transcript_biotype:processed_transcript gene_symbol:HLA-DPB1 description:major histocompatibility complex, class II, DP beta 1 [Source:HGNC Symbol;Acc:HGNC:4940]	TGAGGGCTTTGGGCCGGCGGTCCCAGGGCAGCCCCGCGGGCCCGTGCCCAGGGCGCAGGAGCAGCCGGGTTGGCCTAAGGGACCTTAGTGCCGGGCGGAAAGGGGACTTTGGGTTGGGGATTCATGGGGGGAGCCCATCTGGAGCTTGTCAGGGGAGCGAGCGCGGGGACCTGGACTGGGCTGAGCATGGAGTGAGGAGGACGAGAGCAGAGAGACCCCCGGGACTTCATCAGGCCTGGCAGCTGACTGCATGTGGGGTGAAAAAAGGAAGCCACAGGACAGCGCACAAGGAAAGAGGAAAAAAATGAAGGGAGGAGGAGGAGGAAGCTGGGGAGATCACACCTTTGATTTTCTTGTTCCTGGAAAGTGAAAGGAAGTTCACCTGCTATGAGTGAGAAG…
HLA-DPB1	ENST00000474044.5	cdna chromosome:GRCh38:CHR_HSCHR6_MHC_APD_CTG1:33119461:33123087:1 gene:ENSG00000236693.11 gene_biotype:protein_coding transcript_biotype:processed_transcript gene_symbol:HLA-DPB1 description:major histocompatibility complex, class II, DP beta 1 [Source:HGNC Symbol;Acc:HGNC:4940]	CAGAAGGGACTGCCTTCCCCTCAGTGCTCGCCCCTCCCTAGTGATCACTCAGTGCCCCTGAGCTCATTCTTTTCAGTAAATTCTCTCTCTGCGTGGTGAGAAAACAGGCCTGGAGAGGCTCTGCGACCCGCTTAGGACCACAGAACTCGAGAATTACCTTTTCCAGGGACGGCAGGAATGCTACGCGTTTAATGGGACACAGCGCTTCCTGGAGAGATACATCTACAACCGGGAGGAGTTCGTGCGCTTCGACAGCGACGTGGGGGAGTTCCGGGCGGTGACGGAGCTGGGGCGGCCTGATGAGGAGTACTGGAACAGCCAGAAGGACATCCTGGAGGAGAAGCGGGCAGTGCCGGACAGGATGTGCAGACACAACTACGAGCTGGGCGGGCCCATGAC…
HLA-DPB1	ENST00000475215.1	cdna chromosome:GRCh38:CHR_HSCHR6_MHC_QBL_CTG1:33009488:33014272:1 gene:ENSG00000215048.13 gene_biotype:protein_coding transcript_biotype:processed_transcript gene_symbol:HLA-DPB1 description:major histocompatibility complex, class II, DP beta 1 [Source:HGNC Symbol;Acc:HGNC:4940]	CTGAGCTCATTCTTTTCAGTAAATTCTCTCTCTGCGTGGTGAGAAAACAGGCCTGGAGAGGCTCTGCGACCCGCTTAGGACCACAGAACTCGGTACTAGGAAAACTCCTATTTTAAAATCCAGCCCTGGGTGGGAAGATTTGGGAAGAATCGTTAATATTGAGAGAGAGAGGGAGAAAGAGGATTAGATGAGAGTGGCGCCTCCGCTCATGTCCGCCCCCTCCCCGCAGAGAATTACCTTTTCCAGGGACGGCAGGAATGCTACGCGTTTAATGGGACACAGCGCTTCCTGGAGAGATACATCTACAACCGGGAGGAGCTCGTGCGCTTCGACAGCGACGTGGGGGAGTTCCGGGCGGTGACGGAGCTGGGGCGGCCTGAGGCGGAGTACTGGAACAGC…
HLA-DPB1	ENST00000476677.1	cdna chromosome:GRCh38:CHR_HSCHR6_MHC_COX_CTG1:32997980:33003201:1 gene:ENSG00000230708.10 gene_biotype:protein_coding transcript_biotype:retained_intron gene_symbol:HLA-DPB1 description:major histocompatibility complex, class II, DP beta 1 [Source:HGNC Symbol;Acc:HGNC:4940]	CTCTTTTCATTTTGCCATCCTTTTCCAGCTCCATGATGGTTCTGCAGGTTTCTGCGGCCCCCCGGACAGTGGCTCTGACGGCGTTACTGATGGTGCTGCTCACATCTGTGGTCCAGGGCAGGGCCACTCCAGAGAATTACGTGTACCAGTTACGGCAGGAATGCTACGCGTTTAATGGGACACAGCGCTTCCTGGAGAGATACATCTACAACCGGGAGGAGTTCGTGCGCTTCGACAGCGACGTGGGGGAGTTCCGGGCGGTGACGGAGCTGGGGCGGCCTGATGAGGACTACTGGAACAGCCAGAAGGACCTCCTGGAGGAGAAGCGGGCAGTGCCGGACAGGGTATGCAGACACAACTACGAGCTGGACGAGGCCGTGACCCTGCAGCGCCGAGGTG…
HLA-DPB1	ENST00000478189.1	cdna chromosome:GRCh38:6:33080941:33083890:1 gene:ENSG00000223865.11 gene_biotype:protein_coding transcript_biotype:processed_transcript gene_symbol:HLA-DPB1 description:major histocompatibility complex, class II, DP beta 1 [Source:HGNC Symbol;Acc:HGNC:4940]	TGAGGGCTTTGGGCCGGCGGTCCCAGGGCAGCCCCGCGGGCCCGTGCCCAGGGCGCAGGAGCAGCCGGGTTGGCCTAAGGGACCTTAGTGCCGGGCGGAAAGGGGACTTTGGGTTGGGGATTCATGGGGGGAGCCCATCTGGAGCTTGTCAGGGGAGCGAGCGCGGGGACCTGGACTGGGCTGAGCATGGAGTGAGGAGGACGAGAGCAGAGAGACCCCCGGGACTTCATCAGGCCTGGCAGCTGACTGCATGTGGGGTGAAAAAAGGAAGCCACAGGACAGCGCACAAGGAAAGAGGAAAAAAATGAAGGGAGGAGGAGGAGGAAGCTGGGGAGATCACACCTTTGATTTTCTTGTTCCTGGAAAGTGAAAGGAAGTTCACCTGCTATGAGTGAGAAG…
HLA-DPB1	ENST00000478718.1	cdna chromosome:GRCh38:CHR_HSCHR6_MHC_APD_CTG1:33115079:33120307:1 gene:ENSG00000236693.11 gene_biotype:protein_coding transcript_biotype:retained_intron gene_symbol:HLA-DPB1 description:major histocompatibility complex, class II, DP beta 1 [Source:HGNC Symbol;Acc:HGNC:4940]	CTCTTTTCATTTTGCCATCCTTTTCCAGCTCCATGATGGTTCTGCAGGTTTCTGCGGCCCCCCGGACAGTGGCTCTGACGGCGTTACTGATGGTGCTGCTCACATCTGTGGTCCAGGGCAGGGCCACTCCAGAGAATTACCTTTTCCAGGGACGGCAGGAATGCTACGCGTTTAATGGGACACAGCGCTTCCTGGAGAGATACATCTACAACCGGGAGGAGTTCGTGCGCTTCGACAGCGACGTGGGGGAGTTCCGGGCGGTGACGGAGCTGGGGCGGCCTGATGAGGAGTACTGGAACAGCCAGAAGGACATCCTGGAGGAGAAGCGGGCAGTGCCGGACAGGATGTGCAGACACAACTACGAGCTGGGCGGGCCCATGACCCTGCAGCGCCGAGGTG…
HLA-DPB1	ENST00000478786.1	cdna chromosome:GRCh38:CHR_HSCHR6_MHC_COX_CTG1:33002910:33005859:1 gene:ENSG00000230708.10 gene_biotype:protein_coding transcript_biotype:processed_transcript gene_symbol:HLA-DPB1 description:major histocompatibility complex, class II, DP beta 1 [Source:HGNC Symbol;Acc:HGNC:4940]	TGAGGGCTTTGGGCCGGCGGTCCCAGGGCAGCCCCGCGGGCCCGTGCCCAGGGCGCAGGAGCAGCCGGGTTGGCCTAAGGGACCTTAGTGCCGGGCGGAAAGGGGACTTTGGGTTGGGGATTCATGGGGGGAGCCCATCTGGAGCTTGTCAGGGGAGCGAGCGCGGGGACCTGGACTGGGCTGAGCATGGAGTGAGGAGGACGAGAGCAGAGAGACCCCCGGGACTTCATCAGGCCTGGCAGCTGACTGCATGTGGGGTGAAAAAAGGAAGCCACAGGACAGCGCACAAGGAAAGAGGAAAAAAATGAAGGGAGGAGGAGGAGGAAGCTGGGGAGATCACACCTTTGATTTTCTTGTTCCTGGAAAGTGAAAGGAAGTTCACCTGCTATGAGTGAGAAG…
HLA-DPB1	ENST00000481615.5	cdna chromosome:GRCh38:CHR_HSCHR6_MHC_MCF_CTG1:33113846:33117472:1 gene:ENSG00000230763.11 gene_biotype:protein_coding transcript_biotype:processed_transcript gene_symbol:HLA-DPB1 description:major histocompatibility complex, class II, DP beta 1 [Source:HGNC Symbol;Acc:HGNC:4940]	CAGAAGGGACTGCCTTCCCCTCAGTGCTCGCCCCTCCCTAGTGATCACTCAGTGCCCCTGAGCTCATTCTTTTCAGTAAATTCTCTCTCTGCGTGGTGAGAAAACAGGCCTGGAGAGGCTCTGCGACCCGCTTAGGACCACAGAACTCGAGAATTACCTTTTCCAGGGACGGCAGGAATGCTACGCGTTTAATGGGACACAGCGCTTCCTGGAGAGATACATCTACAACCGGGAGGAGTTCGTGCGCTTCGACAGCGACGTGGGGGAGTTCCGGGCGGTGACGGAGCTGGGGCGGCCTGATGAGGAGTACTGGAACAGCCAGAAGGACATCCTGGAGGAGAAGCGGGCAGTGCCGGACAGGATGTGCAGACACAACTACGAGCTGGGCGGGCCCATGAC…
HLA-DPB1	ENST00000483210.1	cdna chromosome:GRCh38:CHR_HSCHR6_MHC_MANN_CTG1:33230114:33235342:1 gene:ENSG00000229295.11 gene_biotype:protein_coding transcript_biotype:retained_intron gene_symbol:HLA-DPB1 description:major histocompatibility complex, class II, DP beta 1 [Source:HGNC Symbol;Acc:HGNC:4940]	CTCTTTTCATTTTGCCATCCTTTTCCAGCTCCATGATGGTTCTGCAGGTTTCTGCGGCCCCCCGGACAGTGGCTCTGACGGCGTTACTGATGGTGCTGCTCACATCTGTGGTCCAGGGCAGGGCCACTCCAGAGAATTACCTTTTCCAGGGACGGCAGGAATGCTACGCGTTTAATGGGACACAGCGCTTCCTGGAGAGATACATCTACAACCGGGAGGAGTTCGTGCGCTTCGACAGCGACGTGGGGGAGTTCCGGGCGGTGACGGAGCTGGGGCGGCCTGATGAGGAGTACTGGAACAGCCAGAAGGACATCCTGGAGGAGGAGCGGGCAGTGCCGGACAGGATGTGCAGACACAACTACGAGCTGGGCGGGCCCATGACCCTGCAGCGCCGAGGTG…
HLA-DPB1	ENST00000484273.1	cdna chromosome:GRCh38:CHR_HSCHR6_MHC_MANN_CTG1:33235051:33238000:1 gene:ENSG00000229295.11 gene_biotype:protein_coding transcript_biotype:processed_transcript gene_symbol:HLA-DPB1 description:major histocompatibility complex, class II, DP beta 1 [Source:HGNC Symbol;Acc:HGNC:4940]	TGAGGGCTTTGGGCCGGCGGTCCCAGGGCAGCCCCGCGGGCCCGTGCCCAGGGCGCAGGAGCAGCCGGGTTGGCCTAAGGGACCTTAGTGCCGGGCGGAAAGGGGACTTTGGGTTGGGGATTCATGGGGGGAGCCCATCTGGAGCTTGTCAGGGGAGCGAGCGCGGGGACCTGGACTGGGCTGAGCATGGAGTGAGGAGGACGAGAGCAGAGAGACCCCCGGGACTTCATCAGGCCTGGCAGCTGACTGCATGTGGGGTGAAAAAAGGAAGCCACAGGACAGCGCACAAGGAAAGAGGAAAAAAATGAAGGGAGGAGGAGGAGGAAGCTGGGGAGATCACACCTTTGATTTTCTTGTTCCTGGAAAGTGAAAGGAAGTTCACCTGCTATGAGTGAGAAG…
HLA-DPB1	ENST00000486122.1	cdna chromosome:GRCh38:CHR_HSCHR6_MHC_QBL_CTG1:33005049:33010277:1 gene:ENSG00000215048.13 gene_biotype:protein_coding transcript_biotype:retained_intron gene_symbol:HLA-DPB1 description:major histocompatibility complex, class II, DP beta 1 [Source:HGNC Symbol;Acc:HGNC:4940]	CTCTTTTCATTTTGCCATCCTTTTCCAGCTCCATGATGGTTCTGCAGGTTTCTGCGGCCCCCCGGACAGTGGCTCTGACGGCGTTACTGATGGTGCTGCTCACATCTGTGGTCCAGGGCAGGGCCACTCCAGAGAATTACCTTTTCCAGGGACGGCAGGAATGCTACGCGTTTAATGGGACACAGCGCTTCCTGGAGAGATACATCTACAACCGGGAGGAGCTCGTGCGCTTCGACAGCGACGTGGGGGAGTTCCGGGCGGTGACGGAGCTGGGGCGGCCTGAGGCGGAGTACTGGAACAGCCAGAAGGACATCCTGGAGGAGGAGCGGGCAGTGCCGGACAGGATGTGCAGACACAACTACGAGCTGGGCGGGCCCATGACCCTGCAGCGCCGAGGTG…
HLA-DPB1	ENST00000487157.1	cdna chromosome:GRCh38:CHR_HSCHR6_MHC_MANN_CTG1:33234496:33239067:1 gene:ENSG00000229295.11 gene_biotype:protein_coding transcript_biotype:processed_transcript gene_symbol:HLA-DPB1 description:major histocompatibility complex, class II, DP beta 1 [Source:HGNC Symbol;Acc:HGNC:4940]	CAGAAGGGACTGCCTTCCCCTCAGTGCTCGCCCCTCCCTAGTGATCACTCAGTGCCCCTGAGCTCATTCTTTTCAGTAAATTCTCTCTCTGCGTGGTGAGAAAACAGGCCTGGAGAGGCTCTGCGACCCGCTTAGGACCACAGAACTCGAGAATTACCTTTTCCAGGGACGGCAGGAATGCTACGCGTTTAATGGGACACAGCGCTTCCTGGAGAGATACATCTACAACCGGGAGGAGTTCGTGCGCTTCGACAGCGACGTGGGGGAGTTCCGGGCGGTGACGGAGCTGGGGCGGCCTGATGAGGAGTACTGGAACAGCCAGAAGGACATCCTGGAGGAGGAGCGGGCAGTGCCGGACAGGATGTGCAGACACAACTACGAGCTGGGCGGGCCCATGAC…
HLA-DPB1	ENST00000487219.1	cdna chromosome:GRCh38:CHR_HSCHR6_MHC_MCF_CTG1:33109464:33114692:1 gene:ENSG00000230763.11 gene_biotype:protein_coding transcript_biotype:retained_intron gene_symbol:HLA-DPB1 description:major histocompatibility complex, class II, DP beta 1 [Source:HGNC Symbol;Acc:HGNC:4940]	CTCTTTTCATTTTGCCATCCTTTTCCAGCTCCATGATGGTTCTGCAGGTTTCTGCGGCCCCCCGGACAGTGGCTCTGACGGCGTTACTGATGGTGCTGCTCACATCTGTGGTCCAGGGCAGGGCCACTCCAGAGAATTACCTTTTCCAGGGACGGCAGGAATGCTACGCGTTTAATGGGACACAGCGCTTCCTGGAGAGATACATCTACAACCGGGAGGAGTTCGTGCGCTTCGACAGCGACGTGGGGGAGTTCCGGGCGGTGACGGAGCTGGGGCGGCCTGATGAGGAGTACTGGAACAGCCAGAAGGACATCCTGGAGGAGAAGCGGGCAGTGCCGGACAGGATGTGCAGACACAACTACGAGCTGGGCGGGCCCATGACCCTGCAGCGCCGAGGTG…
HLA-DPB1	ENST00000487405.1	cdna chromosome:GRCh38:CHR_HSCHR6_MHC_DBB_CTG1:33058381:33063161:1 gene:ENSG00000237710.10 gene_biotype:protein_coding transcript_biotype:processed_transcript gene_symbol:HLA-DPB1 description:major histocompatibility complex, class II, DP beta 1 [Source:HGNC Symbol;Acc:HGNC:4940]	CTGAGCTCATTCTTTTCAGTAAATTCTCTCTCTGCGTGGTGAGAAAACAGGCCTGGAGAGGCTCTGCGACCCGCTTAGGACCACAGAACTCGGTACTAGGAAAACTCCTATTTTAAAATCCAGCCCTGGGTGGGAAGATTTGGGAAGAATCGTTAATATTGAGAGAGAGAGGGAGAAAGAGGATTAGATGAGAGTGGCGCCTCCGCTCATGTCCGCCCCCTCCCCGCAGAGAATTACCTTTTCCAGGGACGGCAGGAATGCTACGCGTTTAATGGGACACAGCGCTTCCTGGAGAGATACATCTACAACCGGGAGGAGTTCGCGCGCTTCGACAGCGACGTGGGGGAGTTCCGGGCGGTGACGGAGCTGGGGCGGCCTGCTGCGGAGTACTGGAACAGC…
HLA-DPB1	ENST00000487685.1	cdna chromosome:GRCh38:CHR_HSCHR6_MHC_COX_CTG1:33002355:33006862:1 gene:ENSG00000230708.10 gene_biotype:protein_coding transcript_biotype:processed_transcript gene_symbol:HLA-DPB1 description:major histocompatibility complex, class II, DP beta 1 [Source:HGNC Symbol;Acc:HGNC:4940]	CAGAAGGGACTGCCTTCCCCTCAGTGCTCGCCCCTCCCTAGTGATCACTCAGTGCCCCTGAGCTCATTCTTTTCAGTAAATTCTCTCTCTGCGTGGTGAGAAAACAGGCCTGGAGAGGCTCTGCGACCCGCTTAGGACCACAGAACTCGAGAATTACGTGTACCAGTTACGGCAGGAATGCTACGCGTTTAATGGGACACAGCGCTTCCTGGAGAGATACATCTACAACCGGGAGGAGTTCGTGCGCTTCGACAGCGACGTGGGGGAGTTCCGGGCGGTGACGGAGCTGGGGCGGCCTGATGAGGACTACTGGAACAGCCAGAAGGACCTCCTGGAGGAGAAGCGGGCAGTGCCGGACAGGGTATGCAGACACAACTACGAGCTGGACGAGGCCGTGAC…
HLA-DPB1	ENST00000488076.1	cdna chromosome:GRCh38:CHR_HSCHR6_MHC_SSTO_CTG1:33221389:33224338:1 gene:ENSG00000226826.10 gene_biotype:protein_coding transcript_biotype:processed_transcript gene_symbol:HLA-DPB1 description:major histocompatibility complex, class II, DP beta 1 [Source:HGNC Symbol;Acc:HGNC:4940]	TGAGGGCTTTGGGCCGGCGGTCCCAGGGCAGCCCCGCGGGCCCGTGCCCAGGGCGCAGGAGCAGCCGGGTTGGCCTAAGGGACCTTAGTGCCGGGCGGAAAGGGGACTTTGGGTTGGGGATTCATGGGGGGAGCCCATCTGGAGCTTGTCAGGGGAGCGAGCGCGGGGACCTGGACTGGGCTGAGCATGGAGTGAGGAGGACGAGAGCAGAGAGACCCCCGGGACTTCATCAGGCCTGGCAGCTGACTGCATGTGGGGTGAAAAAAGGAAGCCACAGGACAGCGCACAAGGAAAGAGGAAAAAAATGAAGGGAGGAGGAGGAGGAAGCTGGGGAGATCACACCTTTGATTTTCTTGTTCCTGGAAAGTGAAAGGAAGTTCACCTGCTATGAGTGAGAAG…
HLA-DPB1	ENST00000488413.1	cdna chromosome:GRCh38:CHR_HSCHR6_MHC_COX_CTG1:33002412:33007136:1 gene:ENSG00000230708.10 gene_biotype:protein_coding transcript_biotype:processed_transcript gene_symbol:HLA-DPB1 description:major histocompatibility complex, class II, DP beta 1 [Source:HGNC Symbol;Acc:HGNC:4940]	CTGAGCTCATTCTTTTCAGTAAATTCTCTCTCTGCGTGGTGAGAAAACAGGCCTGGAGAGGCTCTGCGACCCGCTTAGGACCACAGAACTCGGTACTAGGAAAACTCCTATTTTAAAATCCAGCCCTGGGTGGGAAGATTTGGGAAGAATCGTTAATATTAAGAGAGAGAGGGAGAAAGAGGATTAGATGAGAGTGGCGCCTCCGCTCATGTCCGCCCCCTCCCCGCAGAGAATTACGTGTACCAGTTACGGCAGGAATGCTACGCGTTTAATGGGACACAGCGCTTCCTGGAGAGATACATCTACAACCGGGAGGAGTTCGTGCGCTTCGACAGCGACGTGGGGGAGTTCCGGGCGGTGACGGAGCTGGGGCGGCCTGATGAGGACTACTGGAACAGC…
HLA-DPB1	ENST00000488575.1	cdna chromosome:GRCh38:6:33080386:33084957:1 gene:ENSG00000223865.11 gene_biotype:protein_coding transcript_biotype:processed_transcript gene_symbol:HLA-DPB1 description:major histocompatibility complex, class II, DP beta 1 [Source:HGNC Symbol;Acc:HGNC:4940]	CAGAAGGGACTGCCTTCCCCTCAGTGCTCGCCCCTCCCTAGTGATCACTCAGTGCCCCTGAGCTCATTCTTTTCAGTAAATTCTCTCTCTGCGTGGTGAGAAAACAGGCCTGGAGAGGCTCTGCGACCCGCTTAGGACCACAGAACTCGAGAATTACCTTTTCCAGGGACGGCAGGAATGCTACGCGTTTAATGGGACACAGCGCTTCCTGGAGAGATACATCTACAACCGGGAGGAGTTCGCGCGCTTCGACAGCGACGTGGGGGAGTTCCGGGCGGTGACGGAGCTGGGGCGGCCTGCTGCGGAGTACTGGAACAGCCAGAAGGACATCCTGGAGGAGAAGCGGGCAGTGCCGGACAGGATGTGCAGACACAACTACGAGCTGGGCGGGCCCATGAC…
HLA-DPB1	ENST00000491374.1	cdna chromosome:GRCh38:CHR_HSCHR6_MHC_MCF_CTG1:33113846:33118401:1 gene:ENSG00000230763.11 gene_biotype:protein_coding transcript_biotype:processed_transcript gene_symbol:HLA-DPB1 description:major histocompatibility complex, class II, DP beta 1 [Source:HGNC Symbol;Acc:HGNC:4940]	CAGAAGGGACTGCCTTCCCCTCAGTGCTCGCCCCTCCCTAGTGATCACTCAGTGCCCCTGAGCTCATTCTTTTCAGTAAATTCTCTCTCTGCGTGGTGAGAAAACAGGCCTGGAGAGGCTCTGCGACCCGCTTAGGACCACAGAACTCGAGAATTACCTTTTCCAGGGACGGCAGGAATGCTACGCGTTTAATGGGACACAGCGCTTCCTGGAGAGATACATCTACAACCGGGAGGAGTTCGTGCGCTTCGACAGCGACGTGGGGGAGTTCCGGGCGGTGACGGAGCTGGGGCGGCCTGATGAGGAGTACTGGAACAGCCAGAAGGACATCCTGGAGGAGAAGCGGGCAGTGCCGGACAGGATGTGCAGACACAACTACGAGCTGGGCGGGCCCATGAC…
HLA-DPB1	ENST00000491972.5	cdna chromosome:GRCh38:CHR_HSCHR6_MHC_MANN_CTG1:33234496:33238122:1 gene:ENSG00000229295.11 gene_biotype:protein_coding transcript_biotype:processed_transcript gene_symbol:HLA-DPB1 description:major histocompatibility complex, class II, DP beta 1 [Source:HGNC Symbol;Acc:HGNC:4940]	CAGAAGGGACTGCCTTCCCCTCAGTGCTCGCCCCTCCCTAGTGATCACTCAGTGCCCCTGAGCTCATTCTTTTCAGTAAATTCTCTCTCTGCGTGGTGAGAAAACAGGCCTGGAGAGGCTCTGCGACCCGCTTAGGACCACAGAACTCGAGAATTACCTTTTCCAGGGACGGCAGGAATGCTACGCGTTTAATGGGACACAGCGCTTCCTGGAGAGATACATCTACAACCGGGAGGAGTTCGTGCGCTTCGACAGCGACGTGGGGGAGTTCCGGGCGGTGACGGAGCTGGGGCGGCCTGATGAGGAGTACTGGAACAGCCAGAAGGACATCCTGGAGGAGGAGCGGGCAGTGCCGGACAGGATGTGCAGACACAACTACGAGCTGGGCGGGCCCATGAC…
HLA-DPB1	ENST00000492866.1	cdna chromosome:GRCh38:CHR_HSCHR6_MHC_SSTO_CTG1:33220834:33225405:1 gene:ENSG00000226826.10 gene_biotype:protein_coding transcript_biotype:processed_transcript gene_symbol:HLA-DPB1 description:major histocompatibility complex, class II, DP beta 1 [Source:HGNC Symbol;Acc:HGNC:4940]	CAGAAGGGACTGCCTTCCCCTCAGTGCTCGCCCCTCCCTAGTGATCACTCAGTGCCCCTGAGCTCATTCTTTTCAGTAAATTCTCTCTCTGCGTGGTGAGAAAACAGGCCTGGAGAGGCTCTGCGACCCGCTTAGGACCACAGAACTCGAGAATTACCTTTTCCAGGGACGGCAGGAATGCTACGCGTTTAATGGGACACAGCGCTTCCTGGAGAGATACATCTACAACCGGGAGGAGTTCGCGCGCTTCGACAGCGACGTGGGGGAGTTCCGGGCGGTGACGGAGCTGGGGCGGCCTGCTGCGGAGTACTGGAACAGCCAGAAGGACATCCTGGAGGAGAAGCGGGCAGTGCCGGACAGGATGTGCAGACACAACTACGAGCTGGGCGGGCCCATGAC…
HLA-DPB1	ENST00000492916.5	cdna chromosome:GRCh38:CHR_HSCHR6_MHC_COX_CTG1:33002355:33005971:1 gene:ENSG00000230708.10 gene_biotype:protein_coding transcript_biotype:processed_transcript gene_symbol:HLA-DPB1 description:major histocompatibility complex, class II, DP beta 1 [Source:HGNC Symbol;Acc:HGNC:4940]	CAGAAGGGACTGCCTTCCCCTCAGTGCTCGCCCCTCCCTAGTGATCACTCAGTGCCCCTGAGCTCATTCTTTTCAGTAAATTCTCTCTCTGCGTGGTGAGAAAACAGGCCTGGAGAGGCTCTGCGACCCGCTTAGGACCACAGAACTCGAGAATTACGTGTACCAGTTACGGCAGGAATGCTACGCGTTTAATGGGACACAGCGCTTCCTGGAGAGATACATCTACAACCGGGAGGAGTTCGTGCGCTTCGACAGCGACGTGGGGGAGTTCCGGGCGGTGACGGAGCTGGGGCGGCCTGATGAGGACTACTGGAACAGCCAGAAGGACCTCCTGGAGGAGAAGCGGGCAGTGCCGGACAGGGTATGCAGACACAACTACGAGCTGGACGAGGCCGTGAC…
HLA-DPB1	ENST00000492951.1	cdna chromosome:GRCh38:CHR_HSCHR6_MHC_SSTO_CTG1:33216458:33221680:1 gene:ENSG00000226826.10 gene_biotype:protein_coding transcript_biotype:retained_intron gene_symbol:HLA-DPB1 description:major histocompatibility complex, class II, DP beta 1 [Source:HGNC Symbol;Acc:HGNC:4940]	CTCTTTTCATTTTGCCATCCTTTTCCAGCTCCATGATGGTTCTGCAGGTTTCTGCGGCCCCCCGGACAGTGGCTCTGACGGCGTTACTGATGGTGCTGCTCACATCTGTGGTCCAGGGCAGGGCCACTCCAGAGAATTACCTTTTCCAGGGACGGCAGGAATGCTACGCGTTTAATGGGACACAGCGCTTCCTGGAGAGATACATCTACAACCGGGAGGAGTTCGCGCGCTTCGACAGCGACGTGGGGGAGTTCCGGGCGGTGACGGAGCTGGGGCGGCCTGCTGCGGAGTACTGGAACAGCCAGAAGGACATCCTGGAGGAGAAGCGGGCAGTGCCGGACAGGATGTGCAGACACAACTACGAGCTGGGCGGGCCCATGACCCTGCAGCGCCGAGGTG…
HLA-DPB1	ENST00000493369.1	cdna chromosome:GRCh38:CHR_HSCHR6_MHC_MCF_CTG1:33114401:33117350:1 gene:ENSG00000230763.11 gene_biotype:protein_coding transcript_biotype:processed_transcript gene_symbol:HLA-DPB1 description:major histocompatibility complex, class II, DP beta 1 [Source:HGNC Symbol;Acc:HGNC:4940]	TGAGGGCTTTGGGCCGGCGGTCCCAGGGCAGCCCCGCGGGCCCGTGCCCAGGGCGCAGGAGCAGCCGGGTTGGCCTAAGGGACCTTAGTGCCGGGCGGAAAGGGGACTTTGGGTTGGGGATTCATGGGGGGAGCCCATCTGGAGCTTGTCAGGGGAGCGAGCGCGGGGACCTGGACTGGGCTGAGCATGGAGTGAGGAGGACGAGAGCAGAGAGACCCCCGGGACTTCATCAGGCCTGGCAGCTGACTGCATGTGGGGTGAAAAAAGGAAGCCACAGGACAGCGCACAAGGAAAGAGGAAAAAAATGAAGGGAGGAGGAGGAGGAAGCTGGGGAGATCACACCTTTGATTTTCTTGTTCCTGGAAAGTGAAAGGAAGTTCACCTGCTATGAGTGAGAAG…
HLA-DPB1	ENST00000493721.1	cdna chromosome:GRCh38:CHR_HSCHR6_MHC_SSTO_CTG1:33220891:33225679:1 gene:ENSG00000226826.10 gene_biotype:protein_coding transcript_biotype:processed_transcript gene_symbol:HLA-DPB1 description:major histocompatibility complex, class II, DP beta 1 [Source:HGNC Symbol;Acc:HGNC:4940]	CTGAGCTCATTCTTTTCAGTAAATTCTCTCTCTGCGTGGTGAGAAAACAGGCCTGGAGAGGCTCTGCGACCCGCTTAGGACCACAGAACTCGGTACTAGGAAAACTCCTATTTTAAAATCCAGCCCTGGGTGGGAAGATTTGGGAAGAATCGTTAATATTGAGAGAGAGAGGGAGAAAGAGGATTAGATGAGAGTGGCGCCTCCGCTCATGTCCGCCCCCTCCCCGCAGAGAATTACCTTTTCCAGGGACGGCAGGAATGCTACGCGTTTAATGGGACACAGCGCTTCCTGGAGAGATACATCTACAACCGGGAGGAGTTCGCGCGCTTCGACAGCGACGTGGGGGAGTTCCGGGCGGTGACGGAGCTGGGGCGGCCTGCTGCGGAGTACTGGAACAGC…
HLA-DPB1	ENST00000494240.1	cdna chromosome:GRCh38:CHR_HSCHR6_MHC_MCF_CTG1:33113903:33118675:1 gene:ENSG00000230763.11 gene_biotype:protein_coding transcript_biotype:processed_transcript gene_symbol:HLA-DPB1 description:major histocompatibility complex, class II, DP beta 1 [Source:HGNC Symbol;Acc:HGNC:4940]	CTGAGCTCATTCTTTTCAGTAAATTCTCTCTCTGCGTGGTGAGAAAACAGGCCTGGAGAGGCTCTGCGACCCGCTTAGGACCACAGAACTCGGTACTAGGAAAACTCCTATTTTAAAATCCAGCCCTGGGTGGGAAGATTTGGGAAGAATCGTTAATATTGAGAGAGAGAGGGAGAAAGAGGATTAGATGAGAGTGGCGCCTCCGCTCATGTCCGCCCCCTCCCCGCAGAGAATTACCTTTTCCAGGGACGGCAGGAATGCTACGCGTTTAATGGGACACAGCGCTTCCTGGAGAGATACATCTACAACCGGGAGGAGTTCGTGCGCTTCGACAGCGACGTGGGGGAGTTCCGGGCGGTGACGGAGCTGGGGCGGCCTGATGAGGAGTACTGGAACAGC…
HLA-DPB1	ENST00000494369.1	cdna chromosome:GRCh38:CHR_HSCHR6_MHC_QBL_CTG1:33009431:33013998:1 gene:ENSG00000215048.13 gene_biotype:protein_coding transcript_biotype:processed_transcript gene_symbol:HLA-DPB1 description:major histocompatibility complex, class II, DP beta 1 [Source:HGNC Symbol;Acc:HGNC:4940]	CAGAAGGGACTGCCTTCCCCTCAGTGCTCGCCCCTCCCTAGTGATCACTCAGTGCCCCTGAGCTCATTCTTTTCAGTAAATTCTCTCTCTGCGTGGTGAGAAAACAGGCCTGGAGAGGCTCTGCGACCCGCTTAGGACCACAGAACTCGAGAATTACCTTTTCCAGGGACGGCAGGAATGCTACGCGTTTAATGGGACACAGCGCTTCCTGGAGAGATACATCTACAACCGGGAGGAGCTCGTGCGCTTCGACAGCGACGTGGGGGAGTTCCGGGCGGTGACGGAGCTGGGGCGGCCTGAGGCGGAGTACTGGAACAGCCAGAAGGACATCCTGGAGGAGGAGCGGGCAGTGCCGGACAGGATGTGCAGACACAACTACGAGCTGGGCGGGCCCATGAC…
HLA-DPB1	ENST00000495662.5	cdna chromosome:GRCh38:CHR_HSCHR6_MHC_DBB_CTG1:33058324:33062887:1 gene:ENSG00000237710.10 gene_biotype:protein_coding transcript_biotype:processed_transcript gene_symbol:HLA-DPB1 description:major histocompatibility complex, class II, DP beta 1 [Source:HGNC Symbol;Acc:HGNC:4940]	CAGAAGGGACTGCCTTCCCCTCAGTGCTCGCCCCTCCCTAGTGATCACTCAGTGCCCCTGAGCTCATTCTTTTCAGTAAATTCTCTCTCTGCGTGGTGAGAAAACAGGCCTGGAGAGGCTCTGCGACCCGCTTAGGACCACAGAACTCGAGAATTACCTTTTCCAGGGACGGCAGGAATGCTACGCGTTTAATGGGACACAGCGCTTCCTGGAGAGATACATCTACAACCGGGAGGAGTTCGCGCGCTTCGACAGCGACGTGGGGGAGTTCCGGGCGGTGACGGAGCTGGGGCGGCCTGCTGCGGAGTACTGGAACAGCCAGAAGGACATCCTGGAGGAGAAGCGGGCAGTGCCGGACAGGATGTGCAGACACAACTACGAGCTGGGCGGGCCCATGAC…
HLA-DPB1	ENST00000497181.1	cdna chromosome:GRCh38:CHR_HSCHR6_MHC_DBB_CTG1:33053948:33059170:1 gene:ENSG00000237710.10 gene_biotype:protein_coding transcript_biotype:retained_intron gene_symbol:HLA-DPB1 description:major histocompatibility complex, class II, DP beta 1 [Source:HGNC Symbol;Acc:HGNC:4940]	CTCTTTTCATTTTGCCATCCTTTTCCAGCTCCATGATGGTTCTGCAGGTTTCTGCGGCCCCCCGGACAGTGGCTCTGACGGCGTTACTGATGGTGCTGCTCACATCTGTGGTCCAGGGCAGGGCCACTCCAGAGAATTACCTTTTCCAGGGACGGCAGGAATGCTACGCGTTTAATGGGACACAGCGCTTCCTGGAGAGATACATCTACAACCGGGAGGAGTTCGCGCGCTTCGACAGCGACGTGGGGGAGTTCCGGGCGGTGACGGAGCTGGGGCGGCCTGCTGCGGAGTACTGGAACAGCCAGAAGGACATCCTGGAGGAGAAGCGGGCAGTGCCGGACAGGATGTGCAGACACAACTACGAGCTGGGCGGGCCCATGACCCTGCAGCGCCGAGGTG…
HLA-DPB1	ENST00000498038.1	cdna chromosome:GRCh38:6:33080443:33085231:1 gene:ENSG00000223865.11 gene_biotype:protein_coding transcript_biotype:processed_transcript gene_symbol:HLA-DPB1 description:major histocompatibility complex, class II, DP beta 1 [Source:HGNC Symbol;Acc:HGNC:4940]	CTGAGCTCATTCTTTTCAGTAAATTCTCTCTCTGCGTGGTGAGAAAACAGGCCTGGAGAGGCTCTGCGACCCGCTTAGGACCACAGAACTCGGTACTAGGAAAACTCCTATTTTAAAATCCAGCCCTGGGTGGGAAGATTTGGGAAGAATCGTTAATATTGAGAGAGAGAGGGAGAAAGAGGATTAGATGAGAGTGGCGCCTCCGCTCATGTCCGCCCCCTCCCCGCAGAGAATTACCTTTTCCAGGGACGGCAGGAATGCTACGCGTTTAATGGGACACAGCGCTTCCTGGAGAGATACATCTACAACCGGGAGGAGTTCGCGCGCTTCGACAGCGACGTGGGGGAGTTCCGGGCGGTGACGGAGCTGGGGCGGCCTGCTGCGGAGTACTGGAACAGC…
HLA-DQA1	ENST00000343139.11	cdna chromosome:GRCh38:6:32637406:32643684:1 gene:ENSG00000196735.13 gene_biotype:protein_coding transcript_biotype:protein_coding gene_symbol:HLA-DQA1 description:major histocompatibility complex, class II, DQ alpha 1 [Source:HGNC Symbol;Acc:HGNC:4942]	ACAATTACTCTACAGCTCAGAACACCAACTGCTGAGGCTGCCTTGGGAAGAGGATGATCCTAAACAAAGCTCTGCTGCTGGGGGCCCTCGCTCTGACCACCGTGATGAGCCCCTGTGGAGGTGAAGACATTGTGGCTGACCACGTTGCCTCTTGTGGTGTAAACTTGTACCAGTTTTACGGTCCCTCTGGCCAGTACACCCATGAATTTGATGGAGATGAGCAGTTCTACGTGGACCTGGAGAGGAAGGAGACTGCCTGGCGGTGGCCTGAGTTCAGCAAATTTGGAGGTTTTGACCCGCAGGGTGCACTGAGAAACATGGCTGTGGCAAAACACAACTTGAACATCATGATTAAACGCTACAACTCTACCGCTGCTACCAATGAGGTTCCTGAGGTCA…
HLA-DQA1	ENST00000374949.2	cdna chromosome:GRCh38:6:32637420:32643017:1 gene:ENSG00000196735.13 gene_biotype:protein_coding transcript_biotype:protein_coding gene_symbol:HLA-DQA1 description:major histocompatibility complex, class II, DQ alpha 1 [Source:HGNC Symbol;Acc:HGNC:4942]	GCTCAGAACACCAACTGCTGAGGCTGCCTTGGGAAGAGGATGATCCTAAACAAAGCTCTGCTGCTGGGGGCCCTCGCTCTGACCACCGTGATGAGCCCCTGTGGAGGTGAAGACATTGTGGCTGACCACGTTGCCTCTTGTGGTGTAAACTTGTACCAGTTTTACGGTCCCTCTGGCCAGTACACCCATGAATTTGATGGAGATGAGCAGTTCTACGTGGACCTGGAGAGGAAGGAGACTGCCTGGCGGTGGCCTGAGTTCAGCAAATTTGGAGGTTTTGACCCGCAGGGTGCACTGAGAAACATGGCTGTGGCAAAACACAACTTGAACATCATGATTAAACGCTACAACTCTACCGCTGCTACCAATGAGGTTCCTGAGGTCACAGTGTTTTCCAAG…
HLA-DQA1	ENST00000383251.6	cdna chromosome:GRCh38:CHR_HSCHR6_MHC_QBL_CTG1:32570792:32577071:1 gene:ENSG00000206305.12 gene_biotype:protein_coding transcript_biotype:protein_coding gene_symbol:HLA-DQA1 description:major histocompatibility complex, class II, DQ alpha 1 [Source:HGNC Symbol;Acc:HGNC:4942]	GGCAGGGTTTGGTTTGGGTGTCTTCAGATTGCCTTGTCTCGAGGTCCTCACAATTGCTCTACAACTCAGAACAGCAACTGCTAAGGCTGCCTTGGGAAGAGGATGATCCTAAACAAAGCTCTGATGCTGGGGGCCCTTGCCCTGACCACCGTGATGAGCCCCTGTGGAGGTGAAGACATTGTGGCTGACCACGTCGCCTCTTATGGTGTAAACTTGTACCAGTCTTACGGTCCCTCTGGCCAGTACACCCATGAATTTGATGGAGATGAGCAGTTCTACGTGGACCTGGGGAGGAAGGAGACTGTCTGGTGTTTGCCTGTTCTCAGACAATTTAGATTTGACCCGCAATTTGCACTGACAAACATCGCTGTCCTAAAACATAACTTGAACAGTCTGATT…
HLA-DQA1	ENST00000395363.5	cdna chromosome:GRCh38:6:32637401:32643652:1 gene:ENSG00000196735.13 gene_biotype:protein_coding transcript_biotype:protein_coding gene_symbol:HLA-DQA1 description:major histocompatibility complex, class II, DQ alpha 1 [Source:HGNC Symbol;Acc:HGNC:4942]	TCCTCACAATTACTCTACAGCTCAGAACACCAACTGCTGAGGCTGCCTTGGGAAGAGGATGATCCTAAACAAAGCTCTGCTGCTGGGGGCCCTCGCTCTGACCACCGTGATGAGCCCCTGTGGAGGTGAAGACATTGTGGCTGACCACGTTGCCTCTTGTGGTGTAAACTTGTACCAGTTTTACGGTCCCTCTGGCCAGTACACCCATGAATTTGATGGAGATGAGCAGTTCTACGTGGACCTGGAGAGGAAGGAGACTGCCTGGCGGTGGCCTGAGTTCAGCAAATTTGGAGGTTTTGACCCGCAGGGTGCACTGAGAAACATGGCTGTGGCAAAACACAACTTGAACATCATGATTAAACGCTACAACTCTACCGCTGCTACCAATGAGGTTCCTGA…
HLA-DQA1	ENST00000399675.5	cdna chromosome:GRCh38:CHR_HSCHR6_MHC_QBL_CTG1:32570875:32577071:1 gene:ENSG00000206305.12 gene_biotype:protein_coding transcript_biotype:protein_coding gene_symbol:HLA-DQA1 description:major histocompatibility complex, class II, DQ alpha 1 [Source:HGNC Symbol;Acc:HGNC:4942]	AGGCTGCCTTGGGAAGAGGATGATCCTAAACAAAGCTCTGATGCTGGGGGCCCTTGCCCTGACCACCGTGATGAGCCCCTGTGGAGGTGAAGACATTGTGGCTGACCACGTCGCCTCTTATGGTGTAAACTTGTACCAGTCTTACGGTCCCTCTGGCCAGTACACCCATGAATTTGATGGAGATGAGCAGTTCTACGTGGACCTGGGGAGGAAGGAGACTGTCTGGTGTTTGCCTGTTCTCAGACAATTTAGATTTGACCCGCAATTTGCACTGACAAACATCGCTGTCCTAAAACATAACTTGAACAGTCTGATTAAACGCTCCAACTCTACCGCTGCTACCAATGAGGTTCCTGAGGTCACAGTGTTTTCCAAGTCTCCCGTGACACTGGGTCAGCC…
HLA-DQA1	ENST00000399678.5	cdna chromosome:GRCh38:CHR_HSCHR6_MHC_QBL_CTG1:32570875:32577071:1 gene:ENSG00000206305.12 gene_biotype:protein_coding transcript_biotype:protein_coding gene_symbol:HLA-DQA1 description:major histocompatibility complex, class II, DQ alpha 1 [Source:HGNC Symbol;Acc:HGNC:4942]	AGGCTGCCTTGGGAAGAGGATGATCCTAAACAAAGCTCTGATGCTGGGGGCCCTTGCCCTGACCACCGTGATGAGCCCCTGTGGAGGTGAAGACATTGTGGCTGACCACGTCGCCTCTTATGGTGTAAACTTGTACCAGTCTTACGGTCCCTCTGGCCAGTACACCCATGAATTTGATGGAGATGAGCAGTTCTACGTGGACCTGGGGAGGAAGGAGACTGTCTGGTGTTTGCCTGTTCTCAGACAATTTAGATTTGACCCGCAATTTGCACTGACAAACATCGCTGTCCTAAAACATAACTTGAACAGTCTGATTAAACGCTCCAACTCTACCGCTGCTACCAATGAGGTTCCTGAGGTCACAGTGTTTTCCAAGTCTCCCGTGACACTGGGTCAGCC…
HLA-DQA1	ENST00000414549.1	cdna chromosome:GRCh38:CHR_HSCHR6_MHC_DBB_CTG1:32606510:32615857:1 gene:ENSG00000236418.8 gene_biotype:protein_coding transcript_biotype:protein_coding gene_symbol:HLA-DQA1 description:major histocompatibility complex, class II, DQ alpha 1 [Source:HGNC Symbol;Acc:HGNC:4942]	AAGAGCAAAATAATATGAAAAGTATTTAACAAGGAATATAAAGAATCATCAAAGAAAATGTTATAAAACTTCTTTGAGACCACAAGAGATGATAGAGATGGGGTTTCACTGTGTTAGCGAGGATGGTCTTGATCTCCTGACCTCGTGATCCGCCTGCTTCTGCCTCCCAAAGTGCTGGGATTACAGTCGTGAGCCACCGCGCCTGGCCTCCTCATATTATTTTTTATTGTGCAGTTTATTCAAGAGAGCTTTCCAGCACCTGTGATAAGCCTCAGCCCGCCTGCTGGATAATGAGCCCACATGGATTGAGAGAGGCCTCCTATCCCTGCCAAACCTATTGATGCTACAGAGATGTGAGGGAGCCCACCTGAGAAAAGCTGAACCTGCCCAGTACATAAA…
HLA-DQA1	ENST00000416403.5	cdna chromosome:GRCh38:CHR_HSCHR6_MHC_MANN_CTG1:32790125:32796291:1 gene:ENSG00000225890.10 gene_biotype:protein_coding transcript_biotype:protein_coding gene_symbol:HLA-DQA1 description:major histocompatibility complex, class II, DQ alpha 1 [Source:HGNC Symbol;Acc:HGNC:4942]	TCCTCACAATTACTCTACAGCTCAGAACAGCAACTGCTGAGGCTGCCTTGGGAAGAAGATGATCCTAAACAAAGCTCTGATGCTGGGGGCCCTCGCCCTGACCACCGTGATGAGCCCTTGTGGAGGTGAAGACATTGTGGCTGACCACGTTGCCTCTTACGGTGTAAACTTGTACCAGTCTTACGGTCCCTCTGGCCAGTTCACCCATGAATTTGATGGAGACGAGGAGTTCTATGTGGACCTGGAGAGGAAGGAGACTGTCTGGAAGTTGCCTCTGTTCCACAGACTTAGATTTGACCCGCAATTTGCACTGACAAACATCGCTGTGCTAAAACATAACTTGAACATCCTGATTAAACGCTCCAACTCTACCGCTGCTACCAATGAGGTTCCTGAGGT…
HLA-DQA1	ENST00000418023.5	cdna chromosome:GRCh38:CHR_HSCHR6_MHC_SSTO_CTG1:32730753:32736617:1 gene:ENSG00000232062.9 gene_biotype:protein_coding transcript_biotype:protein_coding gene_symbol:HLA-DQA1 description:major histocompatibility complex, class II, DQ alpha 1 [Source:HGNC Symbol;Acc:HGNC:4942]	GGCAGGGTTTGGTTTGGGTGTCTTCAGATTTCCTTGTCTTGAGGCCCTCACAATTGCTCTACAGCTCAGAACAGCAACTGCTGAGGCTGCCTTGGGAAGAGGATGATCCTAAACAAAGCTCTGATGCTGGGGGCCCTCGCCCTGACCACCGTGATGAGCCCTTGTGGAGGTGAAGACATTGTGGCTGACCATGTTGCCTCTTACGGTGTAAACTTGTACCAGTCTTATGGTCCCTCTGGGCAGTACAGCCATGAATTTGATGGAGACGAGGAGTTCTATGTGGACCTGGAGAGGAAGGAGACTGTCTGGCAGTTGCCTCTGTTCCGCAGATTTAGAAGATTTGACCCGCAATTTGCACTGACAAACATCGCTGTGCTAAAACATAACTTGAACATCGTG…
HLA-DQA1	ENST00000420385.5	cdna chromosome:GRCh38:CHR_HSCHR6_MHC_MCF_CTG1:32672895:32678384:1 gene:ENSG00000228284.8 gene_biotype:protein_coding transcript_biotype:protein_coding gene_symbol:HLA-DQA1 description:major histocompatibility complex, class II, DQ alpha 1 [Source:HGNC Symbol;Acc:HGNC:4942]	AACAGCAACTGCTGAGGCTGCCTTGGGAAGAGGATGATCCTAAACAAAGCTCTGATGCTGGGGGCCCTCGCCCTGACCACCGTGATGAGCCCTTGTGGAGGTGAAGACATTGTGGCTGACCATGTTGCCTCTTACGGTGTAAACTTGTACCAGTCTTATGGTCCCTCTGGGCAGTACAGCCATGAATTTGATGGAGACGAGGAGTTCTATGTGGACCTGGAGAGGAAGGAGACTGTCTGGCAGTTGCCTCTGTTCCGCAGATTTAGAAGATTTGACCCGCAATTTGCACTGACAAACATCGCTGTGCTAAAACATAACTTGAACATCGTGATTAAACGCTCCAACTCTACCGCTGCTACCAATGAGGTTCCTGAGGTCACAGTGTTTTCCAAGTCTCCC…
HLA-DQA1	ENST00000422863.1	cdna chromosome:GRCh38:6:32628179:32637531:1 gene:ENSG00000196735.13 gene_biotype:protein_coding transcript_biotype:protein_coding gene_symbol:HLA-DQA1 description:major histocompatibility complex, class II, DQ alpha 1 [Source:HGNC Symbol;Acc:HGNC:4942]	AAGAGCAAAATAATATGAAAAGTATTTAACAAGGAATATAAAGAATCATCAAAGAAAATGTTATAAAACTTCTTTGAGACCACAAGAGATGATAGAGATGGGGTTTCACTGTGTTAGCGAGGATGGTCTTGATCTCCTGACCTCGTGATCCGCCTGCTTCTGCCTCCCAAAGTGCTGGGATTACAGTCGTGAGCCACCGCGCCTGGCCTCCTCATATTATTTTTTATTGTGCAGTTTATTCAAGAGAGCTTTCCAGCACCTGTGATAAGCCTCAGCCCGCCTGCCGGATAATGAGCCCACATGGATTGAGAGAGGCCTCCTATCCCTGCCAAACCTATTGATGCTACAGAGATGTGAGGGAGCCCACCTGAGAAAAGCTGAACCTGCCCAGTACATAAA…
HLA-DQA1	ENST00000441297.5	cdna chromosome:GRCh38:CHR_HSCHR6_MHC_MCF_CTG1:32672875:32679070:1 gene:ENSG00000228284.8 gene_biotype:protein_coding transcript_biotype:protein_coding gene_symbol:HLA-DQA1 description:major histocompatibility complex, class II, DQ alpha 1 [Source:HGNC Symbol;Acc:HGNC:4942]	ACAATTGCTCTACAGCTCAGAACAGCAACTGCTGAGGCTGCCTTGGGAAGAGGATGATCCTAAACAAAGCTCTGATGCTGGGGGCCCTCGCCCTGACCACCGTGATGAGCCCTTGTGGAGGTGAAGACATTGTGGCTGACCATGTTGCCTCTTACGGTGTAAACTTGTACCAGTCTTATGGTCCCTCTGGGCAGTACAGCCATGAATTTGATGGAGACGAGGAGTTCTATGTGGACCTGGAGAGGAAGGAGACTGTCTGGCAGTTGCCTCTGTTCCGCAGATTTAGAAGATTTGACCCGCAATTTGCACTGACAAACATCGCTGTGCTAAAACATAACTTGAACATCGTGATTAAACGCTCCAACTCTACCGCTGCTACCAATGAGGTTCCTGAGGTCA…
HLA-DQA1	ENST00000442315.5	cdna chromosome:GRCh38:CHR_HSCHR6_MHC_DBB_CTG1:32615727:32621893:1 gene:ENSG00000236418.8 gene_biotype:protein_coding transcript_biotype:protein_coding gene_symbol:HLA-DQA1 description:major histocompatibility complex, class II, DQ alpha 1 [Source:HGNC Symbol;Acc:HGNC:4942]	TCCTCACAATTACTCTACAGCTCAGAACAGCAACTGCTGAGGCTGCCTTGGGAAGAAGATGATCCTAAACAAAGCTCTGATGCTGGGGGCCCTCGCCCTGACCACCGTGATGAGCCCTTGTGGAGGTGAAGACATTGTGGCTGACCACGTTGCCTCTTACGGTGTAAACTTGTACCAGTCTTACGGTCCCTCTGGCCAGTTCACCCATGAATTTGATGGAGACGAGGAGTTCTATGTGGACCTGGAGAGGAAGGAGACTGTCTGGAAGTTGCCTCTGTTCCACAGACTTAGATTTGACCCGCAATTTGCACTGACAAACATCGCTGTGCTAAAACATAACTTGAACATCCTGATTAAACGCTCCAACTCTACCGCTGCTACCAATGAGGTTCCTGAGGT…
HLA-DQA1	ENST00000442680.1	cdna chromosome:GRCh38:CHR_HSCHR6_MHC_MANN_CTG1:32790144:32795650:1 gene:ENSG00000225890.10 gene_biotype:protein_coding transcript_biotype:protein_coding gene_symbol:HLA-DQA1 description:major histocompatibility complex, class II, DQ alpha 1 [Source:HGNC Symbol;Acc:HGNC:4942]	GCTCAGAACAGCAACTGCTGAGGCTGCCTTGGGAAGAAGATGATCCTAAACAAAGCTCTGATGCTGGGGGCCCTCGCCCTGACCACCGTGATGAGCCCTTGTGGAGGTGAAGACATTGTGGCTGACCACGTTGCCTCTTACGGTGTAAACTTGTACCAGTCTTACGGTCCCTCTGGCCAGTTCACCCATGAATTTGATGGAGACGAGGAGTTCTATGTGGACCTGGAGAGGAAGGAGACTGTCTGGAAGTTGCCTCTGTTCCACAGACTTAGATTTGACCCGCAATTTGCACTGACAAACATCGCTGTGCTAAAACATAACTTGAACATCCTGATTAAACGCTCCAACTCTACCGCTGCTACCAATGAGGTTCCTGAGGTCACAGTGTTTTCCAAGTCT…
HLA-DQA1	ENST00000443320.5	cdna chromosome:GRCh38:CHR_HSCHR6_MHC_MANN_CTG1:32790081:32796291:1 gene:ENSG00000225890.10 gene_biotype:protein_coding transcript_biotype:protein_coding gene_symbol:HLA-DQA1 description:major histocompatibility complex, class II, DQ alpha 1 [Source:HGNC Symbol;Acc:HGNC:4942]	GGCAGGGTTTGGTTTGGGTGTCTTCAGATTTCCTTGTCTTGAGGTCCTCACAATTACTCTACAGCTCAGAACAGCAACTGCTGAGGCTGCCTTGGGAAGAAGATGATCCTAAACAAAGCTCTGATGCTGGGGGCCCTCGCCCTGACCACCGTGATGAGCCCTTGTGGAGGTGAAGACATTGTGGCTGACCACGTTGCCTCTTACGGTGTAAACTTGTACCAGTCTTACGGTCCCTCTGGCCAGTTCACCCATGAATTTGATGGAGACGAGGAGTTCTATGTGGACCTGGAGAGGAAGGAGACTGTCTGGAAGTTGCCTCTGTTCCACAGACTTAGATTTGACCCGCAATTTGCACTGACAAACATCGCTGTGCTAAAACATAACTTGAACATCCTGATT…
HLA-DQA1	ENST00000444296.6	cdna chromosome:GRCh38:CHR_HSCHR6_MHC_SSTO_CTG1:32730836:32736617:1 gene:ENSG00000232062.9 gene_biotype:protein_coding transcript_biotype:protein_coding gene_symbol:HLA-DQA1 description:major histocompatibility complex, class II, DQ alpha 1 [Source:HGNC Symbol;Acc:HGNC:4942]	AGGCTGCCTTGGGAAGAGGATGATCCTAAACAAAGCTCTGATGCTGGGGGCCCTCGCCCTGACCACCGTGATGAGCCCTTGTGGAGGTGAAGACATTGTGGCTGACCATGTTGCCTCTTACGGTGTAAACTTGTACCAGTCTTATGGTCCCTCTGGGCAGTACAGCCATGAATTTGATGGAGACGAGGAGTTCTATGTGGACCTGGAGAGGAAGGAGACTGTCTGGCAGTTGCCTCTGTTCCGCAGATTTAGAAGATTTGACCCGCAATTTGCACTGACAAACATCGCTGTGCTAAAACATAACTTGAACATCGTGATTAAACGCTCCAACTCTACCGCTGCTACCAATGAGGTTCCTGAGGTCACAGTGTTTTCCAAGTCTCCCGTGACACTGGGTCA…
HLA-DQA1	ENST00000445944.1	cdna chromosome:GRCh38:CHR_HSCHR6_MHC_MCF_CTG1:32663658:32673000:1 gene:ENSG00000228284.8 gene_biotype:protein_coding transcript_biotype:protein_coding gene_symbol:HLA-DQA1 description:major histocompatibility complex, class II, DQ alpha 1 [Source:HGNC Symbol;Acc:HGNC:4942]	AAGAGCAAAATAATATGAAAAGTATTTAACAAGGAATATAAAGAATCATCAAAGAAAATGTTATAAAACTTCTTTGAGACCACAAGAGATGATAGAGATGGGGTTTCACTGTGTTAGCGAGGATGGTCTTGATCTCCTGACCTCGTGATCCGCCTGCTTCTGCCTCCCAAAGTGCTGGGATTACAGTCGTGAGCCACCGCGCCTGGCCTCCTCATATTATTTTTTATTGTGCAGTTTATTCAAGAGAGCTTTCCAGCACCTGTGATAAGCCTCAGCCCGCCTGCCGGATAATGAGCCCACATGGATTGAGAGAGGCCTCCTATCCCTGCCAAACCTATTGATGCTACAGAGATGTGAGGGAGCCCACCTGAGAAAAGCTGAACCTGCCCAGTACATAAA…
HLA-DQA1	ENST00000448163.1	cdna chromosome:GRCh38:CHR_HSCHR6_MHC_MANN_CTG1:32780908:32790255:1 gene:ENSG00000225890.10 gene_biotype:protein_coding transcript_biotype:protein_coding gene_symbol:HLA-DQA1 description:major histocompatibility complex, class II, DQ alpha 1 [Source:HGNC Symbol;Acc:HGNC:4942]	AAGAGCAAAATAATATGAAAAGTATTTAACAAGGAATATAAAGAATCATCAAAGAAAATGTTATAAAACTTCTTTGAGACCACAAGAGATGATAGAGATGGGGTTTCACTGTGTTAGCGAGGATGGTCTTGATCTCCTGACCTCGTGATCCGCCTGCTTCTGCCTCCCAAAGTGCTGGGATTACAGTCGTGAGCCACCGCGCCTGGCCTCCTCATATTATTTTTTATTGTGCAGTTTATTCAAGAGAGCTTTCCAGCACCTGTGATAAGCCTCAGCCCGCCTGCTGGATAATGAGCCCACATGGATTGAGAGAGGCCTCCTATCCCTGCCAAACCTATTGATGCTACAGAGATGTGAGGGAGCCCACCTGAGAAAAGCTGAACCTGCCCAGTACATAAA…
HLA-DQA1	ENST00000450614.5	cdna chromosome:GRCh38:CHR_HSCHR6_MHC_MCF_CTG1:32672870:32679070:1 gene:ENSG00000228284.8 gene_biotype:protein_coding transcript_biotype:protein_coding gene_symbol:HLA-DQA1 description:major histocompatibility complex, class II, DQ alpha 1 [Source:HGNC Symbol;Acc:HGNC:4942]	CCCTCACAATTGCTCTACAGCTCAGAACAGCAACTGCTGAGGCTGCCTTGGGAAGAGGATGATCCTAAACAAAGCTCTGATGCTGGGGGCCCTCGCCCTGACCACCGTGATGAGCCCTTGTGGAGGTGAAGACATTGTGGCTGACCATGTTGCCTCTTACGGTGTAAACTTGTACCAGTCTTATGGTCCCTCTGGGCAGTACAGCCATGAATTTGATGGAGACGAGGAGTTCTATGTGGACCTGGAGAGGAAGGAGACTGTCTGGCAGTTGCCTCTGTTCCGCAGATTTAGAAGATTTGACCCGCAATTTGCACTGACAAACATCGCTGTGCTAAAACATAACTTGAACATCGTGATTAAACGCTCCAACTCTACCGCTGCTACCAATGAGGTTCCTGA…
HLA-DQA1	ENST00000450960.1	cdna chromosome:GRCh38:CHR_HSCHR6_MHC_DBB_CTG1:32615746:32621252:1 gene:ENSG00000236418.8 gene_biotype:protein_coding transcript_biotype:protein_coding gene_symbol:HLA-DQA1 description:major histocompatibility complex, class II, DQ alpha 1 [Source:HGNC Symbol;Acc:HGNC:4942]	GCTCAGAACAGCAACTGCTGAGGCTGCCTTGGGAAGAAGATGATCCTAAACAAAGCTCTGATGCTGGGGGCCCTCGCCCTGACCACCGTGATGAGCCCTTGTGGAGGTGAAGACATTGTGGCTGACCACGTTGCCTCTTACGGTGTAAACTTGTACCAGTCTTACGGTCCCTCTGGCCAGTTCACCCATGAATTTGATGGAGACGAGGAGTTCTATGTGGACCTGGAGAGGAAGGAGACTGTCTGGAAGTTGCCTCTGTTCCACAGACTTAGATTTGACCCGCAATTTGCACTGACAAACATCGCTGTGCTAAAACATAACTTGAACATCCTGATTAAACGCTCCAACTCTACCGCTGCTACCAATGAGGTTCCTGAGGTCACAGTGTTTTCCAAGTCT…
HLA-DQA1	ENST00000451947.6	cdna chromosome:GRCh38:CHR_HSCHR6_MHC_MANN_CTG1:32790081:32796291:1 gene:ENSG00000225890.10 gene_biotype:protein_coding transcript_biotype:protein_coding gene_symbol:HLA-DQA1 description:major histocompatibility complex, class II, DQ alpha 1 [Source:HGNC Symbol;Acc:HGNC:4942]	GGCAGGGTTTGGTTTGGGTGTCTTCAGATTTCCTTGTCTTGAGGTCCTCACAATTACTCTACAGCTCAGAACAGCAACTGCTGAGGCTGCCTTGGGAAGAAGATGATCCTAAACAAAGCTCTGATGCTGGGGGCCCTCGCCCTGACCACCGTGATGAGCCCTTGTGGAGGTGAAGACATTGTGGCTGACCACGTTGCCTCTTACGGTGTAAACTTGTACCAGTCTTACGGTCCCTCTGGCCAGTTCACCCATGAATTTGATGGAGACGAGGAGTTCTATGTGGACCTGGAGAGGAAGGAGACTGTCTGGAAGTTGCCTCTGTTCCACAGACTTAGATTTGACCCGCAATTTGCACTGACAAACATCGCTGTGCTAAAACATAACTTGAACATCCTGATT…
HLA-DQA1	ENST00000453504.5	cdna chromosome:GRCh38:CHR_HSCHR6_MHC_DBB_CTG1:32615683:32621893:1 gene:ENSG00000236418.8 gene_biotype:protein_coding transcript_biotype:protein_coding gene_symbol:HLA-DQA1 description:major histocompatibility complex, class II, DQ alpha 1 [Source:HGNC Symbol;Acc:HGNC:4942]	GGCAGGGTTTGGTTTGGGTGTCTTCAGATTTCCTTGTCTTGAGGTCCTCACAATTACTCTACAGCTCAGAACAGCAACTGCTGAGGCTGCCTTGGGAAGAAGATGATCCTAAACAAAGCTCTGATGCTGGGGGCCCTCGCCCTGACCACCGTGATGAGCCCTTGTGGAGGTGAAGACATTGTGGCTGACCACGTTGCCTCTTACGGTGTAAACTTGTACCAGTCTTACGGTCCCTCTGGCCAGTTCACCCATGAATTTGATGGAGACGAGGAGTTCTATGTGGACCTGGAGAGGAAGGAGACTGTCTGGAAGTTGCCTCTGTTCCACAGACTTAGATTTGACCCGCAATTTGCACTGACAAACATCGCTGTGCTAAAACATAACTTGAACATCCTGATT…
HLA-DQA1	ENST00000456258.6	cdna chromosome:GRCh38:CHR_HSCHR6_MHC_MCF_CTG1:32672826:32679070:1 gene:ENSG00000228284.8 gene_biotype:protein_coding transcript_biotype:protein_coding gene_symbol:HLA-DQA1 description:major histocompatibility complex, class II, DQ alpha 1 [Source:HGNC Symbol;Acc:HGNC:4942]	GGCAGGGTTTGGTTTGGGTGTCTTCAGATTTCCTTGTCTTGAGGCCCTCACAATTGCTCTACAGCTCAGAACAGCAACTGCTGAGGCTGCCTTGGGAAGAGGATGATCCTAAACAAAGCTCTGATGCTGGGGGCCCTCGCCCTGACCACCGTGATGAGCCCTTGTGGAGGTGAAGACATTGTGGCTGACCATGTTGCCTCTTACGGTGTAAACTTGTACCAGTCTTATGGTCCCTCTGGGCAGTACAGCCATGAATTTGATGGAGACGAGGAGTTCTATGTGGACCTGGAGAGGAAGGAGACTGTCTGGCAGTTGCCTCTGTTCCGCAGATTTAGAAGATTTGACCCGCAATTTGCACTGACAAACATCGCTGTGCTAAAACATAACTTGAACATCGTG…
HLA-DQA1	ENST00000457246.6	cdna chromosome:GRCh38:CHR_HSCHR6_MHC_DBB_CTG1:32615683:32621893:1 gene:ENSG00000236418.8 gene_biotype:protein_coding transcript_biotype:protein_coding gene_symbol:HLA-DQA1 description:major histocompatibility complex, class II, DQ alpha 1 [Source:HGNC Symbol;Acc:HGNC:4942]	GGCAGGGTTTGGTTTGGGTGTCTTCAGATTTCCTTGTCTTGAGGTCCTCACAATTACTCTACAGCTCAGAACAGCAACTGCTGAGGCTGCCTTGGGAAGAAGATGATCCTAAACAAAGCTCTGATGCTGGGGGCCCTCGCCCTGACCACCGTGATGAGCCCTTGTGGAGGTGAAGACATTGTGGCTGACCACGTTGCCTCTTACGGTGTAAACTTGTACCAGTCTTACGGTCCCTCTGGCCAGTTCACCCATGAATTTGATGGAGACGAGGAGTTCTATGTGGACCTGGAGAGGAAGGAGACTGTCTGGAAGTTGCCTCTGTTCCACAGACTTAGATTTGACCCGCAATTTGCACTGACAAACATCGCTGTGCTAAAACATAACTTGAACATCCTGATT…
HLA-DQA1	ENST00000460633.1	cdna chromosome:GRCh38:6:32637431:32647062:1 gene:ENSG00000196735.13 gene_biotype:protein_coding transcript_biotype:retained_intron gene_symbol:HLA-DQA1 description:major histocompatibility complex, class II, DQ alpha 1 [Source:HGNC Symbol;Acc:HGNC:4942]	CAACTGCTGAGGCTGCCTTGGGAAGAGGATGATCCTAAACAAAGCTCTGCTGCTGGGGGCCCTCGCTCTGACCACCGTGATGAGCCCCTGTGGAGGTGAAGACATTGTGGCTGACCACGTTGCCTCTTGTGGTGTAAACTTGTACCAGTTTTACGGTCCCTCTGGCCAGTACACCCATGAATTTGATGGAGATGAGCAGTTCTACGTGGACCTGGAGAGGAAGGAGACTGCCTGGCGGTGGCCTGAGTTCAGCAAATTTGGAGGTTTTGACCCGCAGGGTGCACTGAGAAACATGGCTGTGGCAAAACACAACTTGAACATCATGATTAAACGCTACAACTCTACCGCTGCTACCAATGAGGTTCCTGAGGTCACAGTGTTTTCCAAGTCTCCCGTGAC…
HLA-DQA1	ENST00000461508.5	cdna chromosome:GRCh38:CHR_HSCHR6_MHC_DBB_CTG1:32615753:32621513:1 gene:ENSG00000236418.8 gene_biotype:protein_coding transcript_biotype:nonsense_mediated_decay gene_symbol:HLA-DQA1 description:major histocompatibility complex, class II, DQ alpha 1 [Source:HGNC Symbol;Acc:HGNC:4942]	ACAGCAACTGCTGAGGCTGCCTTGGGAAGAAGATGATCCTAAACAAAGCTCTGATGCTGGGGGCCCTCGCCCTGACCACCGTGATGAGCCCTTGTGGAGGTGAAGACATTGTGGGATCCATCTCTGACTCCCTGCTCCTTTATAGAGATGGACATGAGTTTGTAAAACAAAAGTTGAAAAGTCAGATAGTTAAAAGGGGAAGTAAACTGGAAGGTACTCTAAACTTTCACAACCTTATTAACCGTGGCAGCTCCCATTCTGATTTTGTTCAGCAGTGGAAGTTTCACCCTCTCCTCCAGAGCGCTTGGCTTCTTTGTTCCAAATTTCCTTTCTTCAGCCTCACACCAGAGTGCCCTGGTCAGGCTCAGCTCATCCATTAGGCACAATGTGGGCAGTGCA…
HLA-DQA1	ENST00000463379.5	cdna chromosome:GRCh38:CHR_HSCHR6_MHC_MCF_CTG1:32672893:32677669:1 gene:ENSG00000228284.8 gene_biotype:protein_coding transcript_biotype:processed_transcript gene_symbol:HLA-DQA1 description:major histocompatibility complex, class II, DQ alpha 1 [Source:HGNC Symbol;Acc:HGNC:4942]	AGAACAGCAACTGCTGAGGCTGCCTTGGGAAGAGGATGATCCTAAACAAAGCTCTGATGCTGGGGGCCCTCGCCCTGACCACCGTGATGAGCCCTTGTGGAGGTGAAGACATTGTGGCTGACCATGTTGCCTCTTACGGTGTAAACTTGTACCAGTCTTATGGTCCCTCTGGGCAGTACAGCCATGAATTTGATGGAGACGAGGAGTTCTATGTGGACCTGGAGAGGAAGGAGACTGTCTGGCAGTTGCCTCTGTTCCGCAGATTTAGAAGATTTGACCCGCAATTTGCACTGACAAACATCGCTGTGCTAAAACATAACTTGAACATCGTGATTAAACGCTCCAACTCTACCGCTGCTACCAATGGAGAGGAAATGCTGGTAGGAAGACTCTTCCAGG…
HLA-DQA1	ENST00000466849.5	cdna chromosome:GRCh38:CHR_HSCHR6_MHC_DBB_CTG1:32615750:32620487:1 gene:ENSG00000236418.8 gene_biotype:protein_coding transcript_biotype:processed_transcript gene_symbol:HLA-DQA1 description:major histocompatibility complex, class II, DQ alpha 1 [Source:HGNC Symbol;Acc:HGNC:4942]	AGAACAGCAACTGCTGAGGCTGCCTTGGGAAGAAGATGATCCTAAACAAAGCTCTGATGCTGGGGGCCCTCGCCCTGACCACCGTGATGAGCCCTTGTGGAGGTGAAGACATTGTGGCTGACCACGTTGCCTCTTACGGTGTAAACTTGTACCAGTCTTACGGTCCCTCTGGCCAGTTCACCCATGAATTTGATGGAGACGAGGAGTTCTATGTGGACCTGGAGAGGAAGGAGACTGTCTGGAAGTTGCCTCTGTTCCACAGACTTAGATTTGACCCGCAATTTGCACTGACAAACATCGCTGTGCTAAAACATAACTTGAACATCCTGATTAAACGCTCCAACTCTACCGCTGCTACCAATGGAGAGGAAATGCTGGTAGGAAGACTCTTCCAGGATG…
HLA-DQA1	ENST00000468299.5	cdna chromosome:GRCh38:CHR_HSCHR6_MHC_MANN_CTG1:32790151:32795911:1 gene:ENSG00000225890.10 gene_biotype:protein_coding transcript_biotype:nonsense_mediated_decay gene_symbol:HLA-DQA1 description:major histocompatibility complex, class II, DQ alpha 1 [Source:HGNC Symbol;Acc:HGNC:4942]	ACAGCAACTGCTGAGGCTGCCTTGGGAAGAAGATGATCCTAAACAAAGCTCTGATGCTGGGGGCCCTCGCCCTGACCACCGTGATGAGCCCTTGTGGAGGTGAAGACATTGTGGGATCCATCTCTGACTCCCTGCTCCTTTATAGAGATGGACATGAGTTTGTAAAACAAAAGTTGAAAAGTCAGATAGTTAAAAGGGGAAGTAAACTGGAAGGTACTCTAAACTTTCACAACCTTATTAACCGTGGCAGCTCCCATTCTGATTTTGTTCAGCAGTGGAAGTTTCACCCTCTCCTCCAGAGCGCTTGGCTTCTTTGTTCCAAATTTCCTTTCTTCAGCCTCACACCAGAGTGCCCTGGTCAGGCTCAGCTCATCCATTAGGCACAATGTGGGCAGTGCA…
HLA-DQA1	ENST00000468405.1	cdna chromosome:GRCh38:CHR_HSCHR6_MHC_MANN_CTG1:32793959:32795911:1 gene:ENSG00000225890.10 gene_biotype:protein_coding transcript_biotype:processed_transcript gene_symbol:HLA-DQA1 description:major histocompatibility complex, class II, DQ alpha 1 [Source:HGNC Symbol;Acc:HGNC:4942]	CTGACCACGTTGCCTCTTACGGTGTAAACTTGTACCAGTCTTACGGTCCCTCTGGCCAGTTCACCCATGAATTTGATGGAGACGAGGAGTTCTATGTGGACCTGGAGAGGAAGGAGACTGTCTGGAAGTTGCCTCTGTTCCACAGACTTAGATTTGACCCGCAATTTGCACTGACAAACATCGCTGTGCTAAAACATAACTTGAACATCCTGATTAAACGCTCCAACTCTACCGCTGCTACCAATGAGGTTCCTGAGGTCACAGTGTTTTCCAAGTCTCCCGTGACACTGGGTCAGCCCAACACCCTCATCTGTCTTGTGGACAACATCTTTCCTCCTGTGGTCAACATCACCTGGCTGAGCAATGGGCACTCAGTCACAGAAGGTGTTTCTGAGACCA…
HLA-DQA1	ENST00000474698.5	cdna chromosome:GRCh38:CHR_HSCHR6_MHC_MCF_CTG1:32672900:32684403:1 gene:ENSG00000228284.8 gene_biotype:protein_coding transcript_biotype:retained_intron gene_symbol:HLA-DQA1 description:major histocompatibility complex, class II, DQ alpha 1 [Source:HGNC Symbol;Acc:HGNC:4942]	CAACTGCTGAGGCTGCCTTGGGAAGAGGATGATCCTAAACAAAGCTCTGATGCTGGGGGCCCTCGCCCTGACCACCGTGATGAGCCCTTGTGGAGGTGAAGACATTGTGGCTGACCATGTTGCCTCTTACGGTGTAAACTTGTACCAGTCTTATGGTCCCTCTGGGCAGTACAGCCATGAATTTGATGGAGACGAGGAGTTCTATGTGGACCTGGAGAGGAAGGAGACTGTCTGGCAGTTGCCTCTGTTCCGCAGATTTAGAAGATTTGACCCGCAATTTGCACTGACAAACATCGCTGTGCTAAAACATAACTTGAACATCGTGATTAAACGCTCCAACTCTACCGCTGCTACCAATGAGGTTCCTGAGGTCACAGTGTTTTCCAAGTCTCCCGTGAC…
HLA-DQA1	ENST00000476192.5	cdna chromosome:GRCh38:CHR_HSCHR6_MHC_MANN_CTG1:32790155:32803273:1 gene:ENSG00000225890.10 gene_biotype:protein_coding transcript_biotype:retained_intron gene_symbol:HLA-DQA1 description:major histocompatibility complex, class II, DQ alpha 1 [Source:HGNC Symbol;Acc:HGNC:4942]	CAACTGCTGAGGCTGCCTTGGGAAGAAGATGATCCTAAACAAAGCTCTGATGCTGGGGGCCCTCGCCCTGACCACCGTGATGAGCCCTTGTGGAGGTGAAGACATTGTGGCTGACCACGTTGCCTCTTACGGTGTAAACTTGTACCAGTCTTACGGTCCCTCTGGCCAGTTCACCCATGAATTTGATGGAGACGAGGAGTTCTATGTGGACCTGGAGAGGAAGGAGACTGTCTGGAAGTTGCCTCTGTTCCACAGACTTAGATTTGACCCGCAATTTGCACTGACAAACATCGCTGTGCTAAAACATAACTTGAACATCCTGATTAAACGCTCCAACTCTACCGCTGCTACCAATGAGGTTCCTGAGGTCACAGTGTTTTCCAAGTCTCCCGTGACACT…
HLA-DQA1	ENST00000477036.5	cdna chromosome:GRCh38:CHR_HSCHR6_MHC_DBB_CTG1:32615732:32621216:1 gene:ENSG00000236418.8 gene_biotype:protein_coding transcript_biotype:processed_transcript gene_symbol:HLA-DQA1 description:major histocompatibility complex, class II, DQ alpha 1 [Source:HGNC Symbol;Acc:HGNC:4942]	ACAATTACTCTACAGCTCAGAACAGCAACTGCTGAGGCTGCCTTGGGAAGAAGATGATCCTAAACAAAGCTCTGATGCTGGGGGCCCTCGCCCTGACCACCGTGATGAGCCCTTGTGGAGGTGAAGACATTGTGGCTGACCACGTTGCCTCTTACGGTGTAAACTTGTACCAGTCTTACGGTCCCTCTGGCCAGTTCACCCATGAATTTGATGGAGACGAGGAGTTCTATGTGGACCTGGAGAGGAAGGAGACTGTCTGGAAGTTGCCTCTGTTCCACAGACTTAGATTTGACCCGCAATTTGCACTGACAAACATCGCTGTGCTAAAACATAACTTGAACATCCTGATTAAACGCTCCAACTCTACCGCTGCTACCAATGAGGTTCCTGAGGTCACAG…
HLA-DQA1	ENST00000481936.1	cdna chromosome:GRCh38:CHR_HSCHR6_MHC_MCF_CTG1:32676707:32678690:1 gene:ENSG00000228284.8 gene_biotype:protein_coding transcript_biotype:processed_transcript gene_symbol:HLA-DQA1 description:major histocompatibility complex, class II, DQ alpha 1 [Source:HGNC Symbol;Acc:HGNC:4942]	CTGACCATGTTGCCTCTTACGGTGTAAACTTGTACCAGTCTTATGGTCCCTCTGGGCAGTACAGCCATGAATTTGATGGAGACGAGGAGTTCTATGTGGACCTGGAGAGGAAGGAGACTGTCTGGCAGTTGCCTCTGTTCCGCAGATTTAGAAGATTTGACCCGCAATTTGCACTGACAAACATCGCTGTGCTAAAACATAACTTGAACATCGTGATTAAACGCTCCAACTCTACCGCTGCTACCAATGAGGTTCCTGAGGTCACAGTGTTTTCCAAGTCTCCCGTGACACTGGGTCAGCCCAACACCCTCATCTGTCTTGTGGACAACATCTTTCCTCCTGTGGTCAACATCACCTGGCTGAGCAATGGGCACTCAGTCACAGAAGGTGTTTCTGAGA…
HLA-DQA1	ENST00000482066.1	cdna chromosome:GRCh38:CHR_HSCHR6_MHC_DBB_CTG1:32619561:32621513:1 gene:ENSG00000236418.8 gene_biotype:protein_coding transcript_biotype:processed_transcript gene_symbol:HLA-DQA1 description:major histocompatibility complex, class II, DQ alpha 1 [Source:HGNC Symbol;Acc:HGNC:4942]	CTGACCACGTTGCCTCTTACGGTGTAAACTTGTACCAGTCTTACGGTCCCTCTGGCCAGTTCACCCATGAATTTGATGGAGACGAGGAGTTCTATGTGGACCTGGAGAGGAAGGAGACTGTCTGGAAGTTGCCTCTGTTCCACAGACTTAGATTTGACCCGCAATTTGCACTGACAAACATCGCTGTGCTAAAACATAACTTGAACATCCTGATTAAACGCTCCAACTCTACCGCTGCTACCAATGAGGTTCCTGAGGTCACAGTGTTTTCCAAGTCTCCCGTGACACTGGGTCAGCCCAACACCCTCATCTGTCTTGTGGACAACATCTTTCCTCCTGTGGTCAACATCACCTGGCTGAGCAATGGGCACTCAGTCACAGAAGGTGTTTCTGAGACCA…
HLA-DQA1	ENST00000482745.5	cdna chromosome:GRCh38:6:32637427:32643272:1 gene:ENSG00000196735.13 gene_biotype:protein_coding transcript_biotype:nonsense_mediated_decay gene_symbol:HLA-DQA1 description:major histocompatibility complex, class II, DQ alpha 1 [Source:HGNC Symbol;Acc:HGNC:4942]	ACACCAACTGCTGAGGCTGCCTTGGGAAGAGGATGATCCTAAACAAAGCTCTGCTGCTGGGGGCCCTCGCTCTGACCACCGTGATGAGCCCCTGTGGAGGTGAAGACATTGTGGGATCCATCTCTGACTCCCTGCTCCTTTATAGAGATGGACAGTGGGTTTGTAAAACAAAAGTTGAAAAGTCAGATAGTTAAAAGGGGAAGTGAACTGGAAGGTACTTTAAACTTTCACAACTTTATTAACCGTGGCTGCTCCCATTATGATTTTGTTCGGCAGTGGAAGTTTCACCTGCTTCTCCAGAGCGCTTGGCGTCTTTGTTCCAAATTTCCTTTCTTCAACCTCACACCAGAGTGCCCTGGTCAGGCTTGGCTCATTCATTAGGCACAATGTGGGCAGTGC…
HLA-DQA1	ENST00000484643.5	cdna chromosome:GRCh38:CHR_HSCHR6_MHC_MCF_CTG1:32672896:32678690:1 gene:ENSG00000228284.8 gene_biotype:protein_coding transcript_biotype:nonsense_mediated_decay gene_symbol:HLA-DQA1 description:major histocompatibility complex, class II, DQ alpha 1 [Source:HGNC Symbol;Acc:HGNC:4942]	ACAGCAACTGCTGAGGCTGCCTTGGGAAGAGGATGATCCTAAACAAAGCTCTGATGCTGGGGGCCCTCGCCCTGACCACCGTGATGAGCCCTTGTGGAGGTGAAGACATTGTGGGATCCATCTCTGACTCCCTGCTCCTTTATAGAGATGGACAGTGAGTTTGTAAAACAAAAGTTGAAAAGTCAGATAGTTAAAAGGGGAAGTGAACTGGAAGGTACTCTAAACTTTCACAACCTTATTAACCATGGCTGCTCCCATTCTGATTTTGTTCAGCAGTGGAAGTTTCACCCGCTCCTCCAGAGCGCTTGGCTTCTTTGTTCCAAATTTCCTTTCTTCAACCTCACACCAGAGTGCCCTGGTCAGGCTCAGCTCATCCATTAGGCACAATGTGGGCAGTGC…
HLA-DQA1	ENST00000486605.5	cdna chromosome:GRCh38:CHR_HSCHR6_MHC_MCF_CTG1:32672875:32678393:1 gene:ENSG00000228284.8 gene_biotype:protein_coding transcript_biotype:processed_transcript gene_symbol:HLA-DQA1 description:major histocompatibility complex, class II, DQ alpha 1 [Source:HGNC Symbol;Acc:HGNC:4942]	ACAATTGCTCTACAGCTCAGAACAGCAACTGCTGAGGCTGCCTTGGGAAGAGGATGATCCTAAACAAAGCTCTGATGCTGGGGGCCCTCGCCCTGACCACCGTGATGAGCCCTTGTGGAGGTGAAGACATTGTGGCTGACCATGTTGCCTCTTACGGTGTAAACTTGTACCAGTCTTATGGTCCCTCTGGGCAGTACAGCCATGAATTTGATGGAGACGAGGAGTTCTATGTGGACCTGGAGAGGAAGGAGACTGTCTGGCAGTTGCCTCTGTTCCGCAGATTTAGAAGATTTGACCCGCAATTTGCACTGACAAACATCGCTGTGCTAAAACATAACTTGAACATCGTGATTAAACGCTCCAACTCTACCGCTGCTACCAATGAGGTTCCTGAGGTCA…
HLA-DQA1	ENST00000496318.5	cdna chromosome:GRCh38:6:32637406:32642981:1 gene:ENSG00000196735.13 gene_biotype:protein_coding transcript_biotype:protein_coding gene_symbol:HLA-DQA1 description:major histocompatibility complex, class II, DQ alpha 1 [Source:HGNC Symbol;Acc:HGNC:4942]	ACAATTACTCTACAGCTCAGAACACCAACTGCTGAGGCTGCCTTGGGAAGAGGATGATCCTAAACAAAGCTCTGCTGCTGGGGGCCCTCGCTCTGACCACCGTGATGAGCCCCTGTGGAGGTGAAGACATTGTGGCTGACCACGTTGCCTCTTGTGGTGTAAACTTGTACCAGTTTTACGGTCCCTCTGGCCAGTACACCCATGAATTTGATGGAGATGAGCAGTTCTACGTGGACCTGGAGAGGAAGGAGACTGCCTGGCGGTGGCCTGAGTTCAGCAAATTTGGAGGTTTTGACCCGCAGGGTGCACTGAGAAACATGGCTGTGGCAAAACACAACTTGAACATCATGATTAAACGCTACAACTCTACCGCTGCTACCAATGAGGTTCCTGAGGTCA…
HLA-DQA1	ENST00000497426.5	cdna chromosome:GRCh38:CHR_HSCHR6_MHC_DBB_CTG1:32615757:32628863:1 gene:ENSG00000236418.8 gene_biotype:protein_coding transcript_biotype:retained_intron gene_symbol:HLA-DQA1 description:major histocompatibility complex, class II, DQ alpha 1 [Source:HGNC Symbol;Acc:HGNC:4942]	CAACTGCTGAGGCTGCCTTGGGAAGAAGATGATCCTAAACAAAGCTCTGATGCTGGGGGCCCTCGCCCTGACCACCGTGATGAGCCCTTGTGGAGGTGAAGACATTGTGGCTGACCACGTTGCCTCTTACGGTGTAAACTTGTACCAGTCTTACGGTCCCTCTGGCCAGTTCACCCATGAATTTGATGGAGACGAGGAGTTCTATGTGGACCTGGAGAGGAAGGAGACTGTCTGGAAGTTGCCTCTGTTCCACAGACTTAGATTTGACCCGCAATTTGCACTGACAAACATCGCTGTGCTAAAACATAACTTGAACATCCTGATTAAACGCTCCAACTCTACCGCTGCTACCAATGAGGTTCCTGAGGTCACAGTGTTTTCCAAGTCTCCCGTGACACT…
HLA-DQA1	ENST00000498305.5	cdna chromosome:GRCh38:CHR_HSCHR6_MHC_MANN_CTG1:32790130:32795614:1 gene:ENSG00000225890.10 gene_biotype:protein_coding transcript_biotype:processed_transcript gene_symbol:HLA-DQA1 description:major histocompatibility complex, class II, DQ alpha 1 [Source:HGNC Symbol;Acc:HGNC:4942]	ACAATTACTCTACAGCTCAGAACAGCAACTGCTGAGGCTGCCTTGGGAAGAAGATGATCCTAAACAAAGCTCTGATGCTGGGGGCCCTCGCCCTGACCACCGTGATGAGCCCTTGTGGAGGTGAAGACATTGTGGCTGACCACGTTGCCTCTTACGGTGTAAACTTGTACCAGTCTTACGGTCCCTCTGGCCAGTTCACCCATGAATTTGATGGAGACGAGGAGTTCTATGTGGACCTGGAGAGGAAGGAGACTGTCTGGAAGTTGCCTCTGTTCCACAGACTTAGATTTGACCCGCAATTTGCACTGACAAACATCGCTGTGCTAAAACATAACTTGAACATCCTGATTAAACGCTCCAACTCTACCGCTGCTACCAATGAGGTTCCTGAGGTCACAG…
HLA-DQA1	ENST00000498769.5	cdna chromosome:GRCh38:CHR_HSCHR6_MHC_MANN_CTG1:32790148:32794885:1 gene:ENSG00000225890.10 gene_biotype:protein_coding transcript_biotype:processed_transcript gene_symbol:HLA-DQA1 description:major histocompatibility complex, class II, DQ alpha 1 [Source:HGNC Symbol;Acc:HGNC:4942]	AGAACAGCAACTGCTGAGGCTGCCTTGGGAAGAAGATGATCCTAAACAAAGCTCTGATGCTGGGGGCCCTCGCCCTGACCACCGTGATGAGCCCTTGTGGAGGTGAAGACATTGTGGCTGACCACGTTGCCTCTTACGGTGTAAACTTGTACCAGTCTTACGGTCCCTCTGGCCAGTTCACCCATGAATTTGATGGAGACGAGGAGTTCTATGTGGACCTGGAGAGGAAGGAGACTGTCTGGAAGTTGCCTCTGTTCCACAGACTTAGATTTGACCCGCAATTTGCACTGACAAACATCGCTGTGCTAAAACATAACTTGAACATCCTGATTAAACGCTCCAACTCTACCGCTGCTACCAATGGAGAGGAAATGCTGGTAGGAAGACTCTTCCAGGATG…
HLA-DQA1	ENST00000640446.1	cdna chromosome:GRCh38:CHR_HSCHR6_MHC_DBB_CTG1:32615735:32621049:1 gene:ENSG00000236418.8 gene_biotype:protein_coding transcript_biotype:protein_coding gene_symbol:HLA-DQA1 description:major histocompatibility complex, class II, DQ alpha 1 [Source:HGNC Symbol;Acc:HGNC:4942]	ATTACTCTACAGCTCAGAACAGCAACTGCTGAGGCTGCCTTGGGAAGAAGATGATCCTAAACAAAGCTCTGATGCTGGGGGCCCTCGCCCTGACCACCGTGATGAGCCCTTGTGGAGGTGAAGACATTGTGGCTGACCACGTTGCCTCTTACGGTGTAAACTTGTACCAGTCTTACGGTCCCTCTGGCCAGTTCACCCATGAATTTGATGGAGACGAGGAGTTCTATGTGGACCTGGAGAGGAAGGAGACTGTCTGGAAGTTGCCTCTGTTCCACAGACTTAGATTTGACCCGCAATTTGCACTGACAAACATCGCTGTGCTAAAACATAACTTGAACATCCTGATTAAACGCTCCAACTCTACCGCTGCTACCAATGAGGTTCCTGAGGTCACAGTGT…
HLA-DQB1	ENST00000374943.8	cdna chromosome:GRCh38:6:32659467:32666684:-1 gene:ENSG00000179344.16 gene_biotype:protein_coding transcript_biotype:protein_coding gene_symbol:HLA-DQB1 description:major histocompatibility complex, class II, DQ beta 1 [Source:HGNC Symbol;Acc:HGNC:4944]	ATTCTTTCTGCCAGGTACATCAGATCCATCAGGTCCGAGCTGTGTTGACTACCACTGCTTTTCCCTTCGTCTCAGTTATGTCTTGGAAGAAGGCTTTGCGGATCCCCGGAGACCTTCGGGTAGCAACTGTCACCTTGATGCTGGCGATGCTGAGCTCCCTACTGGCTGAGGGCAGAGACTCTCCCGAGGATTTCGTGTTCCAGTTTAAGGGCATGTGCTACTTCACCAACGGGACGGAGCGCGTGCGTCTTGTGACCAGATACATCTATAACCGAGAGGAGTACGCGCGCTTCGACAGCGACGTGGGGGTGTACCGCGCGGTGACGCCGCAGGGGCGGCCTGATGCCGAGTACTGGAACAGCCAGAAGGAAGTCCTGGAGGGGACCCGGGCGGAGTTGG…
HLA-DQB1	ENST00000383121.2	cdna chromosome:GRCh38:CHR_HSCHR6_MHC_COX_CTG1:32582490:32590101:-1 gene:ENSG00000206237.6 gene_biotype:protein_coding transcript_biotype:protein_coding gene_symbol:HLA-DQB1 description:major histocompatibility complex, class II, DQ beta 1 [Source:HGNC Symbol;Acc:HGNC:4944]	ATCAGATCCATCAGGTCCGAGCTGTGTTGACTACCACTTTTCCCTTCGTCTCAATTATGTCTTGGAAAAAGGCTTTGCGGATCCCCGGAGGCCTTCGGGCAGCAACTGTGACCTTGATGCTGTCGATGCTGAGCACCCCAGTGGCTGAGGGCAGAGACTCTCCCGAGGATTTCGTGTACCAGTTTAAGGGCATGTGCTACTTCACCAACGGGACAGAGCGCGTGCGTCTTGTGAGCAGAAGCATCTATAACCGAGAAGAGATCGTGCGCTTCGACAGCGACGTGGGGGAGTTCCGGGCGGTGACGCTGCTGGGGCTGCCTGCCGCCGAGTACTGGAACAGCCAGAAGGACATCCTGGAGAGGAAACGGGCGGCGGTGGACAGGGTGTGCAGACACAACT…
HLA-DQB1	ENST00000383247.6	cdna chromosome:GRCh38:CHR_HSCHR6_MHC_QBL_CTG1:32587742:32595353:-1 gene:ENSG00000206302.10 gene_biotype:protein_coding transcript_biotype:protein_coding gene_symbol:HLA-DQB1 description:major histocompatibility complex, class II, DQ beta 1 [Source:HGNC Symbol;Acc:HGNC:4944]	ATCAGATCCATCAGGTCCGAGCTGTGTTGACTACCACTTTTCCCTTCGTCTCAATTATGTCTTGGAAAAAGGCTTTGCGGATCCCCGGAGGCCTTCGGGCAGCAACTGTGACCTTGATGCTGTCGATGCTGAGCACCCCAGTGGCTGAGGGCAGAGACTCTCCCGAGGATTTCGTGTACCAGTTTAAGGGCATGTGCTACTTCACCAACGGGACAGAGCGCGTGCGTCTTGTGAGCAGAAGCATCTATAACCGAGAAGAGATCGTGCGCTTCGACAGCGACGTGGGGGAGTTCCGGGCGGTGACGCTGCTGGGGCTGCCTGCCGCCGAGTACTGGAACAGCCAGAAGGACATCCTGGAGAGGAAACGGGCGGCGGTGGACAGGGTGTGCAGACACAACT…
HLA-DQB1	ENST00000399065.8	cdna chromosome:GRCh38:CHR_HSCHR6_MHC_MCF_CTG1:32690241:32697718:-1 gene:ENSG00000231286.7 gene_biotype:protein_coding transcript_biotype:protein_coding gene_symbol:HLA-DQB1 description:major histocompatibility complex, class II, DQ beta 1 [Source:HGNC Symbol;Acc:HGNC:4944]	GCACTGGATTGAGAACCTTCACAAAAAAAAATCTGCCCAGAGACAGATGAGGTCCTTCAGCTCCAGTGCTGATTGGTTCCTTTCCAAGGGACCATCCAATCCTACCACGCATGGAAACATCCACAGGTTTTTATTCTTTCTGCCAGGTACATCAGATCCATCAGGTCCGAGCTGTGTTGACTACCACTACTTTTCCCTTCGTCTCAATTATGTCTTGGAAAAAGGCTTTGCGGATCCCCGGAGGCCTTCGGGCAGCAACTGTTACCTTGATGCTGGCGATGCTGAGCACCCCAGTGGCTGAGGGCAGAGACTCTCCCGAGGATTTCGTGTACCAGTTTAAGGCCATGTGCTACTTCACCAACGGGACGGAGCGCGTGCGTTATGTGACCAGATACATCT…
HLA-DQB1	ENST00000399074.7	cdna chromosome:GRCh38:CHR_HSCHR6_MHC_DBB_CTG1:32634703:32642072:-1 gene:ENSG00000233209.6 gene_biotype:protein_coding transcript_biotype:protein_coding gene_symbol:HLA-DQB1 description:major histocompatibility complex, class II, DQ beta 1 [Source:HGNC Symbol;Acc:HGNC:4944]	ACTGGATTGAGAACCTTCACAAAAAAAAAATGTCTGCCTAGAGACAGATTAGGTCCTTCAGCTCCAGTGCTGATTGGTTCCTTTCCAAAGGACCATCCAATCCTGCCACGCAGGGAAACATCCACAGGTTTTTATTCTTTCTGCCAGGTACATCAGATCCATCAGGTCCAAGCTGTGTTGACTACCACTACTTTTCCCTTCGTCTCAATTATGTCTTGGAAGAAGGCTTTGCGGATCCCTGGAGGCCTTCGGGTAGCAACTGTGACCTTGATGCTGGCGATGCTGAGCACCCCGGTGGCTGAGGGCAGAGACTCTCCCGAGGATTTCGTGTACCAGTTTAAGGGCATGTGCTACTTCACCAACGGGACGGAGCGCGTGCGTCTTGTGACCAGATACATC…
HLA-DQB1	ENST00000399079.7	cdna chromosome:GRCh38:6:32659467:32666664:-1 gene:ENSG00000179344.16 gene_biotype:protein_coding transcript_biotype:protein_coding gene_symbol:HLA-DQB1 description:major histocompatibility complex, class II, DQ beta 1 [Source:HGNC Symbol;Acc:HGNC:4944]	CAGATCCATCAGGTCCGAGCTGTGTTGACTACCACTGCTTTTCCCTTCGTCTCAGTTATGTCTTGGAAGAAGGCTTTGCGGATCCCCGGAGACCTTCGGGTAGCAACTGTCACCTTGATGCTGGCGATGCTGAGCTCCCTACTGGCTGAGGGCAGAGACTCTCCCGAGGATTTCGTGTTCCAGTTTAAGGGCATGTGCTACTTCACCAACGGGACGGAGCGCGTGCGTCTTGTGACCAGATACATCTATAACCGAGAGGAGTACGCGCGCTTCGACAGCGACGTGGGGGTGTACCGCGCGGTGACGCCGCAGGGGCGGCCTGATGCCGAGTACTGGAACAGCCAGAAGGAAGTCCTGGAGGGGACCCGGGCGGAGTTGGACACGGTGTGCAGACACAAC…
HLA-DQB1	ENST00000399082.7	cdna chromosome:GRCh38:6:32659467:32666652:-1 gene:ENSG00000179344.16 gene_biotype:protein_coding transcript_biotype:protein_coding gene_symbol:HLA-DQB1 description:major histocompatibility complex, class II, DQ beta 1 [Source:HGNC Symbol;Acc:HGNC:4944]	GTCCGAGCTGTGTTGACTACCACTGCTTTTCCCTTCGTCTCAGTTATGTCTTGGAAGAAGGCTTTGCGGATCCCCGGAGACCTTCGGGTAGCAACTGTCACCTTGATGCTGGCGATGCTGAGCTCCCTACTGGCTGAGGGCAGAGACTCTCCCGTGGAGCCCACAGTGACCATCTCCCCATCCAGGACAGAGGCCCTCAACCACCACAACCTGCTGGTCTGCTCGGTGACAGATTTCTATCCAGGCCAGATCAAAGTCCGGTGGTTTCGGAATGATCAGGAGGAGACAGCCGGCGTTGTGTCCACCCCCCTTATTAGGAATGGTGACTGGACTTTCCAGATCCTGGTGATGCTGGAAATGACTCCCCAGCGTGGAGATGTCTACACCTGCCACGTGGAG…
HLA-DQB1	ENST00000399084.5	cdna chromosome:GRCh38:6:32659467:32668383:-1 gene:ENSG00000179344.16 gene_biotype:protein_coding transcript_biotype:protein_coding gene_symbol:HLA-DQB1 description:major histocompatibility complex, class II, DQ beta 1 [Source:HGNC Symbol;Acc:HGNC:4944]	AGGATGGATTAGAGACCTCTATTTTGAGGCGCACTGATGTAGGGGCTGAGGAAGGACATTGAGGGCACCTTCAGGTCTCTCTGCCTATTCTTCCTTGCCCCAACTCCATTCCAGGTGTACATCAGATCCATCAGGTCCGAGCTGTGTTGACTACCACTGCTTTTCCCTTCGTCTCAGTTATGTCTTGGAAGAAGGCTTTGCGGATCCCCGGAGACCTTCGGGTAGCAACTGTCACCTTGATGCTGGCGATGCTGAGCTCCCTACTGGCTGAGGGCAGAGACTCTCCCGAGGATTTCGTGTTCCAGTTTAAGGGCATGTGCTACTTCACCAACGGGACGGAGCGCGTGCGTCTTGTGACCAGATACATCTATAACCGAGAGGAGTACGCGCGCTTCGACA…
HLA-DQB1	ENST00000399088.8	cdna chromosome:GRCh38:CHR_HSCHR6_MHC_MCF_CTG1:32690241:32697596:-1 gene:ENSG00000231286.7 gene_biotype:protein_coding transcript_biotype:protein_coding gene_symbol:HLA-DQB1 description:major histocompatibility complex, class II, DQ beta 1 [Source:HGNC Symbol;Acc:HGNC:4944]	ACAGGTTTTTATTCTTTCTGCCAGGTACATCAGATCCATCAGGTCCGAGCTGTGTTGACTACCACTACTTTTCCCTTCGTCTCAATTATGTCTTGGAAAAAGGCTTTGCGGATCCCCGGAGGCCTTCGGGCAGCAACTGTTACCTTGATGCTGGCGATGCTGAGCACCCCAGTGGCTGAGGGCAGAGACTCTCCCGAGGATTTCGTGTACCAGTTTAAGGCCATGTGCTACTTCACCAACGGGACGGAGCGCGTGCGTTATGTGACCAGATACATCTATAACCGAGAGGAGTACGCACGCTTCGACAGCGACGTGGAGGTGTACCGGGCGGTGACGCCGCTGGGGCCGCCTGACGCCGAGTACTGGAACAGCCAGAAGGAAGTCCTGGAGAGGACCCGG…
HLA-DQB1	ENST00000399670.3	cdna chromosome:GRCh38:CHR_HSCHR6_MHC_QBL_CTG1:32587786:32595332:-1 gene:ENSG00000206302.10 gene_biotype:protein_coding transcript_biotype:protein_coding gene_symbol:HLA-DQB1 description:major histocompatibility complex, class II, DQ beta 1 [Source:HGNC Symbol;Acc:HGNC:4944]	CTGTGTTGACTACCACTTTTCCCTTCGTCTCAATTATGTCTTGGAAAAAGGCTTTGCGGATCCCCGGAGGCCTTCGGGCAGCAACTGTGACCTTGATGCTGTCGATGCTGAGCACCCCAGTGGCTGAGGGCAGAGACTCTCCCGAGGATTTCGTGTACCAGTTTAAGGGCATGTGCTACTTCACCAACGGGACAGAGCGCGTGCGTCTTGTGAGCAGAAGCATCTATAACCGAGAAGAGATCGTGCGCTTCGACAGCGACGTGGGGGAGTTCCGGGCGGTGACGCTGCTGGGGCTGCCTGCCGCCGAGTACTGGAACAGCCAGAAGGACATCCTGGAGAGGAAACGGGCGGCGGTGGACAGGGTGTGCAGACACAACTACCAGTTGGAGCTCCGCACGA…
HLA-DQB1	ENST00000413089.1	cdna chromosome:GRCh38:CHR_HSCHR6_MHC_MCF_CTG1:32690241:32699289:-1 gene:ENSG00000231286.7 gene_biotype:protein_coding transcript_biotype:protein_coding gene_symbol:HLA-DQB1 description:major histocompatibility complex, class II, DQ beta 1 [Source:HGNC Symbol;Acc:HGNC:4944]	AGGATGGATTAGAGGCCTCTATTCTGAGGGACACTGAGGTGGGGGCTGAGGAAGGACATTGAGGGCAGCTTCAGGTCTCTCTGCCTACTCTTCCTTGCCCCAACTCCATTCCAGGTGTACATCAGATCCATCAGGTCCGAGCTGTGTTGACTACCACTACTTTTCCCTTCGTCTCAATTATGTCTTGGAAAAAGGCTTTGCGGATCCCCGGAGGCCTTCGGGCAGCAACTGTTACCTTGATGCTGGCGATGCTGAGCACCCCAGTGGCTGAGGGCAGAGACTCTCCCGAGGATTTCGTGTACCAGTTTAAGGCCATGTGCTACTTCACCAACGGGACGGAGCGCGTGCGTTATGTGACCAGATACATCTATAACCGAGAGGAGTACGCACGCTTCGACA…
HLA-DQB1	ENST00000414518.2	cdna chromosome:GRCh38:CHR_HSCHR6_MHC_SSTO_CTG1:32748163:32755410:-1 gene:ENSG00000231939.5 gene_biotype:protein_coding transcript_biotype:protein_coding gene_symbol:HLA-DQB1 description:major histocompatibility complex, class II, DQ beta 1 [Source:HGNC Symbol;Acc:HGNC:4944]	ACAGGTTTTTATTCTTTCTGCCAGGTACATCAGATCCATCAGGTCCAAGCTGTGTTGACTACCACTACTTTTCCCTTCGTCTCAATTATGTCTTGGAAGAAGGCTTTGCGGATCCCTGGAGGCCTTCGGGTAGCAACTGTGACCTTGATGCTGGCGATGCTGAGCACCCCGGTGGCTGAGGGCAGAGACTCTCCCGAGGATTTCGTGTACCAGTTTAAGGGCATGTGCTACTTCACCAACGGGACCGAGCGCGTGCGGGGTGTGACCAGATACATCTATAACCGAGAGGAGTACGCGCGCTTCGACAGCGACGTGGGGGTGTATCGGGCGGTGACGCCGCTGGGGCCGCCTGCCGCCGAGTACTGGAACAGCCAGAAGGAAGTCCTGGAGAGGACCCGG…
HLA-DQB1	ENST00000415926.5	cdna chromosome:GRCh38:CHR_HSCHR6_MHC_MANN_CTG1:32811324:32818877:-1 gene:ENSG00000225824.8 gene_biotype:protein_coding transcript_biotype:protein_coding gene_symbol:HLA-DQB1 description:major histocompatibility complex, class II, DQ beta 1 [Source:HGNC Symbol;Acc:HGNC:4944]	GAGCTGTGTTGACTACCACTTTTCCCTTCGTCTCAATTATGTCTTGGAAAAAGGCTTTGCGGATCCCCGGAGGCCTTCGGGCAGCAACTGTGACCTTGATGCTGTCGATGCTGAGCACCCCAGTGGCTGAGGGCAGAGACTCTCCCGAGGATTTCGTGTACCAGTTTAAGGGCATGTGCTACTTCACCAACGGGACAGAGCGCGTGCGTCTTGTGAGCAGAAGCATCTATAACCGAGAAGAGATCGTGCGCTTCGACAGCGACGTGGGGGAGTTCCGGGCGGTGACGCTGCTGGGGCTGCCTGCCGCCGAGTACTGGAACAGCCAGAAGGACATCCTGGAGAGGAAACGGGCGGCGGTGGACAGGGTGTGCAGACACAACTACCAGTTGGAGCTCCGCA…
HLA-DQB1	ENST00000416192.6	cdna chromosome:GRCh38:CHR_HSCHR6_MHC_DBB_CTG1:32634703:32641949:-1 gene:ENSG00000233209.6 gene_biotype:protein_coding transcript_biotype:protein_coding gene_symbol:HLA-DQB1 description:major histocompatibility complex, class II, DQ beta 1 [Source:HGNC Symbol;Acc:HGNC:4944]	ACAGGTTTTTATTCTTTCTGCCAGGTACATCAGATCCATCAGGTCCAAGCTGTGTTGACTACCACTACTTTTCCCTTCGTCTCAATTATGTCTTGGAAGAAGGCTTTGCGGATCCCTGGAGGCCTTCGGGTAGCAACTGTGACCTTGATGCTGGCGATGCTGAGCACCCCGGTGGCTGAGGGCAGAGACTCTCCCGAGGATTTCGTGTACCAGTTTAAGGGCATGTGCTACTTCACCAACGGGACGGAGCGCGTGCGTCTTGTGACCAGATACATCTATAACCGAGAGGAGTACGCACGCTTCGACAGCGACGTGGGGGTGTATCGGGCGGTGACGCCGCTGGGGCCGCCTGACGCCGAGTACTGGAACAGCCAGAAGGAAGTCCTGGAGAGGACCCGG…
HLA-DQB1	ENST00000419914.6	cdna chromosome:GRCh38:CHR_HSCHR6_MHC_MANN_CTG1:32811324:32818923:-1 gene:ENSG00000225824.8 gene_biotype:protein_coding transcript_biotype:protein_coding gene_symbol:HLA-DQB1 description:major histocompatibility complex, class II, DQ beta 1 [Source:HGNC Symbol;Acc:HGNC:4944]	ACAGATTTTTATTCTTTCTGCCAGGTACATCAGATCCATCAGGTCCGAGCTGTGTTGACTACCACTTTTCCCTTCGTCTCAATTATGTCTTGGAAAAAGGCTTTGCGGATCCCCGGAGGCCTTCGGGCAGCAACTGTGACCTTGATGCTGTCGATGCTGAGCACCCCAGTGGCTGAGGGCAGAGACTCTCCCGAGGATTTCGTGTACCAGTTTAAGGGCATGTGCTACTTCACCAACGGGACAGAGCGCGTGCGTCTTGTGAGCAGAAGCATCTATAACCGAGAAGAGATCGTGCGCTTCGACAGCGACGTGGGGGAGTTCCGGGCGGTGACGCTGCTGGGGCTGCCTGCCGCCGAGTACTGGAACAGCCAGAAGGACATCCTGGAGAGGAAACGGGCG…
HLA-DQB1	ENST00000421888.5	cdna chromosome:GRCh38:CHR_HSCHR6_MHC_MANN_CTG1:32811324:32819046:-1 gene:ENSG00000225824.8 gene_biotype:protein_coding transcript_biotype:protein_coding gene_symbol:HLA-DQB1 description:major histocompatibility complex, class II, DQ beta 1 [Source:HGNC Symbol;Acc:HGNC:4944]	GCACTGGATTCAGAACCTTCACACAAAAAAAATCTGCCCAGAGACAGATGAGGTCCTTCAGCTCCAGTGCTGATTGGTTCCTTTCCAAGGGACCATCCAATCCTACCACGCATGGAAACATCCACAGATTTTTATTCTTTCTGCCAGGTACATCAGATCCATCAGGTCCGAGCTGTGTTGACTACCACTTTTCCCTTCGTCTCAATTATGTCTTGGAAAAAGGCTTTGCGGATCCCCGGAGGCCTTCGGGCAGCAACTGTGACCTTGATGCTGTCGATGCTGAGCACCCCAGTGGCTGAGGGCAGAGACTCTCCCGAGGATTTCGTGTACCAGTTTAAGGGCATGTGCTACTTCACCAACGGGACAGAGCGCGTGCGTCTTGTGAGCAGAAGCATCTAT…
HLA-DQB1	ENST00000422950.1	cdna chromosome:GRCh38:CHR_HSCHR6_MHC_DBB_CTG1:32634703:32644644:-1 gene:ENSG00000233209.6 gene_biotype:protein_coding transcript_biotype:protein_coding gene_symbol:HLA-DQB1 description:major histocompatibility complex, class II, DQ beta 1 [Source:HGNC Symbol;Acc:HGNC:4944]	AGGATGCATTAGAGGCCTCTATCCTGAGGGACACTGATGTGGGGGCTGAGGAAGGACATTGAGGGCACCTTCAGGTCTCTCTGCCTATTATTCCTTGTGCCAACTCCATTCCAGGTGTACATCAGATCCATCAGGTCCAAGCTGTGTTGACTACCACTACTTTTCCCTTCGTCTCAATTATGTCTTGGAAGAAGGCTTTGCGGATCCCTGGAGGCCTTCGGGTAGCAACTGTGACCTTGATGCTGGCGATGCTGAGCACCCCGGTGGCTGAGGGCAGAGACTCTCCCGAGGATTTCGTGTACCAGTTTAAGGGCATGTGCTACTTCACCAACGGGACGGAGCGCGTGCGTCTTGTGACCAGATACATCTATAACCGAGAGGAGTACGCACGCTTCGACA…
HLA-DQB1	ENST00000424530.6	cdna chromosome:GRCh38:CHR_HSCHR6_MHC_MCF_CTG1:32690241:32697550:-1 gene:ENSG00000231286.7 gene_biotype:protein_coding transcript_biotype:protein_coding gene_symbol:HLA-DQB1 description:major histocompatibility complex, class II, DQ beta 1 [Source:HGNC Symbol;Acc:HGNC:4944]	GAGCTGTGTTGACTACCACTACTTTTCCCTTCGTCTCAATTATGTCTTGGAAAAAGGCTTTGCGGATCCCCGGAGGCCTTCGGGCAGCAACTGTTACCTTGATGCTGGCGATGCTGAGCACCCCAGTGGCTGAGGGCAGAGACTCTCCCGAGGATTTCGTGTACCAGTTTAAGGCCATGTGCTACTTCACCAACGGGACGGAGCGCGTGCGTTATGTGACCAGATACATCTATAACCGAGAGGAGTACGCACGCTTCGACAGCGACGTGGAGGTGTACCGGGCGGTGACGCCGCTGGGGCCGCCTGACGCCGAGTACTGGAACAGCCAGAAGGAAGTCCTGGAGAGGACCCGGGCGGAGTTGGACACGGTGTGCAGACACAACTACCAGTTGGAGCTCC…
HLA-DQB1	ENST00000424806.1	cdna chromosome:GRCh38:CHR_HSCHR6_MHC_MANN_CTG1:32811324:32820618:-1 gene:ENSG00000225824.8 gene_biotype:protein_coding transcript_biotype:protein_coding gene_symbol:HLA-DQB1 description:major histocompatibility complex, class II, DQ beta 1 [Source:HGNC Symbol;Acc:HGNC:4944]	AGGATGGATTAGAGGCCTCTATTCTGAGGGACACTGAGGTGGGGGCTGAGGAAGGACATTGAGGGCAGCTTCAGGTCTCTCTGCCTACTCTTCCTTGCCCCAACTCCATTCCAGGTGTACATCAGATCCATCAGGTCCGAGCTGTGTTGACTACCACTTTTCCCTTCGTCTCAATTATGTCTTGGAAAAAGGCTTTGCGGATCCCCGGAGGCCTTCGGGCAGCAACTGTGACCTTGATGCTGTCGATGCTGAGCACCCCAGTGGCTGAGGGCAGAGACTCTCCCGAGGATTTCGTGTACCAGTTTAAGGGCATGTGCTACTTCACCAACGGGACAGAGCGCGTGCGTCTTGTGAGCAGAAGCATCTATAACCGAGAAGAGATCGTGCGCTTCGACAGCG…
HLA-DQB1	ENST00000428219.6	cdna chromosome:GRCh38:CHR_HSCHR6_MHC_MANN_CTG1:32811324:32818881:-1 gene:ENSG00000225824.8 gene_biotype:protein_coding transcript_biotype:protein_coding gene_symbol:HLA-DQB1 description:major histocompatibility complex, class II, DQ beta 1 [Source:HGNC Symbol;Acc:HGNC:4944]	GTCCGAGCTGTGTTGACTACCACTTTTCCCTTCGTCTCAATTATGTCTTGGAAAAAGGCTTTGCGGATCCCCGGAGGCCTTCGGGCAGCAACTGTGACCTTGATGCTGTCGATGCTGAGCACCCCAGTGGCTGAGGGCAGAGACTCTCCCGTGGAGCCCACAGTGACCATCTCCCCATCCAGGACAGAGGCCCTCAACCACCACAACCTGCTGGTCTGCTCGGTGACAGATTTCTATCCAGCCCAGATCAAAGTCCGGTGGTTTCGGAATGGCCAGGAGGAGACAGCTGGCGTTGTGTCCACCCCCCTTATTAGGAATGGTGACTGGACCTTCCAGATCCTGGTGATGCTGGAAATGACTCCCCAGCGTGGAGACGTCTACACCTGCCACGTGGAGCAC…
HLA-DQB1	ENST00000430790.6	cdna chromosome:GRCh38:CHR_HSCHR6_MHC_DBB_CTG1:32634703:32641907:-1 gene:ENSG00000233209.6 gene_biotype:protein_coding transcript_biotype:protein_coding gene_symbol:HLA-DQB1 description:major histocompatibility complex, class II, DQ beta 1 [Source:HGNC Symbol;Acc:HGNC:4944]	GTCCAAGCTGTGTTGACTACCACTACTTTTCCCTTCGTCTCAATTATGTCTTGGAAGAAGGCTTTGCGGATCCCTGGAGGCCTTCGGGTAGCAACTGTGACCTTGATGCTGGCGATGCTGAGCACCCCGGTGGCTGAGGGCAGAGACTCTCCCGTGGAGCCCACAGTGACCATCTCCCCATCCAGGACAGAGGCCCTCAACCACCACAACCTGCTGGTCTGCTCAGTGACAGATTTCTATCCAGCCCAGATCAAAGTCCGGTGGTTTCGGAATGACCAGGAGGAGACAACTGGCGTTGTGTCCACCCCCCTTATTAGGAACGGTGACTGGACCTTCCAGATCCTGGTGATGCTGGAAATGACTCCCCAGCGTGGAGACGTCTACACCTGCCACGTGGAG…
HLA-DQB1	ENST00000432856.1	cdna chromosome:GRCh38:CHR_HSCHR6_MHC_DBB_CTG1:32637263:32641912:-1 gene:ENSG00000233209.6 gene_biotype:protein_coding transcript_biotype:protein_coding gene_symbol:HLA-DQB1 description:major histocompatibility complex, class II, DQ beta 1 [Source:HGNC Symbol;Acc:HGNC:4944]	ATCAGGTCCAAGCTGTGTTGACTACCACTACTTTTCCCTTCGTCTCAATTATGTCTTGGAAGAAGGCTTTGCGGATCCCTGGAGGCCTTCGGGTAGCAACTGTGACGCCGCTGGGGCCGCCTGACGCCGAGTACTGGAACAGCCAGAAGGAAGTCCTGGAGAGGACCCGGGCGGAGTTGGACACGGTGTGCAGACACAACTACCAGTTGGAGCTCCGCACGACCTTGCAGCGGCGAGTGGAGCCCACAGTGACCATCTCCCCATCCAGGACAGAGGCCCTCAACCACCACAACCTGCTGGTCTGCTCAGTGACAGATTTCTATCCAGCCCAGATCAAAGTCCGGTGGTTTCGGAATGACCAGGAGGAGACAACTGGCGTTGTGTCCACCCCCCTTATTA…
HLA-DQB1	ENST00000433936.6	cdna chromosome:GRCh38:CHR_HSCHR6_MHC_MCF_CTG1:32690241:32697554:-1 gene:ENSG00000231286.7 gene_biotype:protein_coding transcript_biotype:protein_coding gene_symbol:HLA-DQB1 description:major histocompatibility complex, class II, DQ beta 1 [Source:HGNC Symbol;Acc:HGNC:4944]	GTCCGAGCTGTGTTGACTACCACTACTTTTCCCTTCGTCTCAATTATGTCTTGGAAAAAGGCTTTGCGGATCCCCGGAGGCCTTCGGGCAGCAACTGTTACCTTGATGCTGGCGATGCTGAGCACCCCAGTGGCTGAGGGCAGAGACTCTCCCGTGGAGCCCACAGTGACCATCTCCCCATCCAGGACAGAGGCCCTCAACCACCACAACCTGCTGGTCTGCTCAGTGACAGATTTCTATCCAGCCCAGATCAAAGTCCGGTGGTTTCGGAATGACCAGGAGGAGACAACCGGCGTTGTGTCCACCCCCCTTATTAGGAACGGTGACTGGACCTTCCAGATCCTGGTGATGCTGGAAATGACTCCCCAGCATGGAGACGTCTACACCTGCCACGTGGAG…
HLA-DQB1	ENST00000434651.6	cdna chromosome:GRCh38:6:32659467:32666694:-1 gene:ENSG00000179344.16 gene_biotype:protein_coding transcript_biotype:protein_coding gene_symbol:HLA-DQB1 description:major histocompatibility complex, class II, DQ beta 1 [Source:HGNC Symbol;Acc:HGNC:4944]	ACAGGTTTTTATTCTTTCTGCCAGGTACATCAGATCCATCAGGTCCGAGCTGTGTTGACTACCACTGCTTTTCCCTTCGTCTCAGTTATGTCTTGGAAGAAGGCTTTGCGGATCCCCGGAGACCTTCGGGTAGCAACTGTCACCTTGATGCTGGCGATGCTGAGCTCCCTACTGGCTGAGGGCAGAGACTCTCCCGAGGATTTCGTGTTCCAGTTTAAGGGCATGTGCTACTTCACCAACGGGACGGAGCGCGTGCGTCTTGTGACCAGATACATCTATAACCGAGAGGAGTACGCGCGCTTCGACAGCGACGTGGGGGTGTACCGCGCGGTGACGCCGCAGGGGCGGCCTGATGCCGAGTACTGGAACAGCCAGAAGGAAGTCCTGGAGGGGACCCGG…
HLA-DQB1	ENST00000434886.6	cdna chromosome:GRCh38:CHR_HSCHR6_MHC_DBB_CTG1:32634703:32641902:-1 gene:ENSG00000233209.6 gene_biotype:protein_coding transcript_biotype:protein_coding gene_symbol:HLA-DQB1 description:major histocompatibility complex, class II, DQ beta 1 [Source:HGNC Symbol;Acc:HGNC:4944]	AGCTGTGTTGACTACCACTACTTTTCCCTTCGTCTCAATTATGTCTTGGAAGAAGGCTTTGCGGATCCCTGGAGGCCTTCGGGTAGCAACTGTGACCTTGATGCTGGCGATGCTGAGCACCCCGGTGGCTGAGGGCAGAGACTCTCCCGAGGATTTCGTGTACCAGTTTAAGGGCATGTGCTACTTCACCAACGGGACGGAGCGCGTGCGTCTTGTGACCAGATACATCTATAACCGAGAGGAGTACGCACGCTTCGACAGCGACGTGGGGGTGTATCGGGCGGTGACGCCGCTGGGGCCGCCTGACGCCGAGTACTGGAACAGCCAGAAGGAAGTCCTGGAGAGGACCCGGGCGGAGTTGGACACGGTGTGCAGACACAACTACCAGTTGGAGCTCCG…
HLA-DQB1	ENST00000443574.1	cdna chromosome:GRCh38:6:32659886:32662450:-1 gene:ENSG00000179344.16 gene_biotype:protein_coding transcript_biotype:processed_transcript gene_symbol:HLA-DQB1 description:major histocompatibility complex, class II, DQ beta 1 [Source:HGNC Symbol;Acc:HGNC:4944]	AATGCAGGGACCATAGTATGTTATTTATCTTTGAATTCTCAGTGATTGTCAAATTTATATTTGTTGAATGAACCTTAATCCAAGACTTCGACTCCAGGTCATCTCCTTTCATCCCCACCCCAAGGCGCTGGCTGTGACTCTGCTTCCTGCACTGACCCAGAGCCTCTGCCTGTGCATGGCCAGCTGCGTCTACTCAGGTCCCAAGGGGTTTCTGTTTCTATTCTTTCCTCAGACTGCTCAAGAGAAGCACATGAAAAACATTACCTGACTTTAGAGCTTTTTTACATAATTAAACATGATCCTGAGTTA
HLA-DQB1	ENST00000456954.1	cdna chromosome:GRCh38:CHR_HSCHR6_MHC_MANN_CTG1:32813890:32818886:-1 gene:ENSG00000225824.8 gene_biotype:protein_coding transcript_biotype:protein_coding gene_symbol:HLA-DQB1 description:major histocompatibility complex, class II, DQ beta 1 [Source:HGNC Symbol;Acc:HGNC:4944]	ATCAGGTCCGAGCTGTGTTGACTACCACTTTTCCCTTCGTCTCAATTATGTCTTGGAAAAAGGCTTTGCGGATCCCCGGAGGCCTTCGGGCAGCAACTGTGACGCTGCTGGGGCTGCCTGCCGCCGAGTACTGGAACAGCCAGAAGGACATCCTGGAGAGGAAACGGGCGGCGGTGGACAGGGTGTGCAGACACAACTACCAGTTGGAGCTCCGCACGACCTTGCAGCGGCGAGTGGAGCCCACAGTGACCATCTCCCCATCCAGGACAGAGGCCCTCAACCACCACAACCTGCTGGTCTGCTCGGTGACAGATTTCTATCCAGCCCAGATCAAAGTCCGGTGGTTTCGGAATGGCCAGGAGGAGACAGCTGGCGTTGTGTCCACCCCCCTTATTAGGA…
HLA-DQB1	ENST00000457445.1	cdna chromosome:GRCh38:CHR_HSCHR6_MHC_MCF_CTG1:32692807:32697559:-1 gene:ENSG00000231286.7 gene_biotype:protein_coding transcript_biotype:protein_coding gene_symbol:HLA-DQB1 description:major histocompatibility complex, class II, DQ beta 1 [Source:HGNC Symbol;Acc:HGNC:4944]	ATCAGGTCCGAGCTGTGTTGACTACCACTACTTTTCCCTTCGTCTCAATTATGTCTTGGAAAAAGGCTTTGCGGATCCCCGGAGGCCTTCGGGCAGCAACTGTGACGCCGCTGGGGCCGCCTGACGCCGAGTACTGGAACAGCCAGAAGGAAGTCCTGGAGAGGACCCGGGCGGAGTTGGACACGGTGTGCAGACACAACTACCAGTTGGAGCTCCGCACGACCTTGCAGCGGCGAGTGGAGCCCACAGTGACCATCTCCCCATCCAGGACAGAGGCCCTCAACCACCACAACCTGCTGGTCTGCTCAGTGACAGATTTCTATCCAGCCCAGATCAAAGTCCGGTGGTTTCGGAATGACCAGGAGGAGACAACCGGCGTTGTGTCCACCCCCCTTATTA…
HLA-DQB1	ENST00000460185.1	cdna chromosome:GRCh38:6:32659886:32660440:-1 gene:ENSG00000179344.16 gene_biotype:protein_coding transcript_biotype:processed_transcript gene_symbol:HLA-DQB1 description:major histocompatibility complex, class II, DQ beta 1 [Source:HGNC Symbol;Acc:HGNC:4944]	TGCATCAAGCTGAAGTTCTGTGTCCTCATGAGCTGATTTCACCTTTGCACAGATCTTGGGGGAGGGCTTCTGCACTGACTCCTGAGACTATTTTAACTAGGATTGGTTATCACTCTTCTGTGATGCCTGCTTATGCCTGCCCAGAATTCCCAGCTGCCTGTGTCAGCTTGTCCCCCTGAGATCAAAGTCCTACAGTGGCTGTCACGCAGCCACCAGGTCATCTCCTTTCATCCCCACCCCAAGGCGCTGGCTGTGACTCTGCTTCCTGCACTGACCCAGAGCCTCTGCCTGTGCATGGCCAGCTGCGTCTACTCAGGTCCCAAGGGGTTTCTGTTTCTATTCTTTCCTCAGACTGCTCAAGAGAAGCACATGAAAAACATTACCTGACTTTAGAGCTTT…
HLA-DQB1	ENST00000472708.5	cdna chromosome:GRCh38:CHR_HSCHR6_MHC_MCF_CTG1:32690241:32697540:-1 gene:ENSG00000231286.7 gene_biotype:protein_coding transcript_biotype:retained_intron gene_symbol:HLA-DQB1 description:major histocompatibility complex, class II, DQ beta 1 [Source:HGNC Symbol;Acc:HGNC:4944]	GACTACCACTACTTTTCCCTTCGTCTCAATTATGTCTTGGAAAAAGGCTTTGCGGATCCCCGGAGGCCTTCGGGCAGCAACTGTTACCTTGATGCTGGCGATGCTGAGCACCCCAGTGGCTGAGGGCAGAGACTCTCCCGAGGATTTCGTGTACCAGTTTAAGGCCATGTGCTACTTCACCAACGGGACGGAGCGCGTGCGTTATGTGACCAGATACATCTATAACCGAGAGGAGTACGCACGCTTCGACAGCGACGTGGAGGTGTACCGGGCGGTGACGCCGCTGGGGCCGCCTGACGCCGAGTACTGGAACAGCCAGAAGGAAGTCCTGGAGAGGACCCGGGCGGAGTTGGACACGGTGTGCAGACACAACTACCAGTTGGAGCTCCGCACGACCTT…
HLA-DQB1	ENST00000473366.5	cdna chromosome:GRCh38:CHR_HSCHR6_MHC_MANN_CTG1:32811324:32818867:-1 gene:ENSG00000225824.8 gene_biotype:protein_coding transcript_biotype:nonsense_mediated_decay gene_symbol:HLA-DQB1 description:major histocompatibility complex, class II, DQ beta 1 [Source:HGNC Symbol;Acc:HGNC:4944]	GACTACCACTTTTCCCTTCGTCTCAATTATGTCTTGGAAAAAGGCTTTGCGGATCCCCGGAGGCCTTCGGGCAGCAACTGTGACCTTGATGCTGTCGATGCTGAGCACCCCAGTGGCTGAGGGCAGAGACTCTCCCGAGGATTTCGTGTACCAGTTTAAGGGCATGTGCTACTTCACCAACGGGACAGAGCGCGTGCGTCTTGTGAGCAGAAGCATCTATAACCGAGAAGAGATCGTGCGCTTCGACAGCGACGTGGGGGAGTTCCGGGCGGTGACGCTGCTGGGGCTGCCTGCCGCCGAGTACTGGAACAGCCAGAAGGACATCCTGGAGAGGAAACGGGCGGCGGTGGACAGGGTGTGCAGACACAACTACCAGTTGGAGCTCCGCACGACCTTGCA…
HLA-DQB1	ENST00000475182.5	cdna chromosome:GRCh38:CHR_HSCHR6_MHC_MANN_CTG1:32811324:32818867:-1 gene:ENSG00000225824.8 gene_biotype:protein_coding transcript_biotype:retained_intron gene_symbol:HLA-DQB1 description:major histocompatibility complex, class II, DQ beta 1 [Source:HGNC Symbol;Acc:HGNC:4944]	GACTACCACTTTTCCCTTCGTCTCAATTATGTCTTGGAAAAAGGCTTTGCGGATCCCCGGAGGCCTTCGGGCAGCAACTGTGACCTTGATGCTGTCGATGCTGAGCACCCCAGTGGCTGAGGGCAGAGACTCTCCCGAGGATTTCGTGTACCAGTTTAAGGGCATGTGCTACTTCACCAACGGGACAGAGCGCGTGCGTCTTGTGAGCAGAAGCATCTATAACCGAGAAGAGATCGTGCGCTTCGACAGCGACGTGGGGGAGTTCCGGGCGGTGACGCTGCTGGGGCTGCCTGCCGCCGAGTACTGGAACAGCCAGAAGGACATCCTGGAGAGGAAACGGGCGGCGGTGGACAGGGTGTGCAGACACAACTACCAGTTGGAGCTCCGCACGACCTTGCA…
HLA-DQB1	ENST00000476430.1	cdna chromosome:GRCh38:CHR_HSCHR6_MHC_MCF_CTG1:32690660:32691214:-1 gene:ENSG00000231286.7 gene_biotype:protein_coding transcript_biotype:processed_transcript gene_symbol:HLA-DQB1 description:major histocompatibility complex, class II, DQ beta 1 [Source:HGNC Symbol;Acc:HGNC:4944]	TGCATCAAGCTGAAGTTCTGTGTCTTCATGAGCTGATTTCACCTTTGCACAGATCTTGGGGGAGGGCTCCTGCACTGACTCCTGAGACTATTTTAACTGGGATTGGTTATCACTTTTCTGTAACGCCTGCTTGTCCCTGCCCAGAATTCCCAACTGCCTGTGTCAGCCTGTCCCCCTGAGATCAGAGTCCTACAGTGGCTGTCACGCAGCCACCAGGTCATCTCCTTTCATCCCCACCCCAAGGCGCTGGCTGTGACTCTGCTTCCTGCACTGACCCAGAGCCTCTGCCTGTGCATGGCCAGCTGCGTCTACTCAGGCCCCAAGGGGTTTCTGTTTCTATTCTCTCCTCAGACTGCTCAAGAGAAGCACATGAAAACCATTACCTGACTTTAGAGCTTT…
HLA-DQB1	ENST00000479570.5	cdna chromosome:GRCh38:CHR_HSCHR6_MHC_DBB_CTG1:32634703:32641893:-1 gene:ENSG00000233209.6 gene_biotype:protein_coding transcript_biotype:retained_intron gene_symbol:HLA-DQB1 description:major histocompatibility complex, class II, DQ beta 1 [Source:HGNC Symbol;Acc:HGNC:4944]	GACTACCACTACTTTTCCCTTCGTCTCAATTATGTCTTGGAAGAAGGCTTTGCGGATCCCTGGAGGCCTTCGGGTAGCAACTGTGACCTTGATGCTGGCGATGCTGAGCACCCCGGTGGCTGAGGGCAGAGACTCTCCCGAGGATTTCGTGTACCAGTTTAAGGGCATGTGCTACTTCACCAACGGGACGGAGCGCGTGCGTCTTGTGACCAGATACATCTATAACCGAGAGGAGTACGCACGCTTCGACAGCGACGTGGGGGTGTATCGGGCGGTGACGCCGCTGGGGCCGCCTGACGCCGAGTACTGGAACAGCCAGAAGGAAGTCCTGGAGAGGACCCGGGCGGAGTTGGACACGGTGTGCAGACACAACTACCAGTTGGAGCTCCGCACGACCTT…
HLA-DQB1	ENST00000480749.5	cdna chromosome:GRCh38:CHR_HSCHR6_MHC_MCF_CTG1:32690241:32697540:-1 gene:ENSG00000231286.7 gene_biotype:protein_coding transcript_biotype:nonsense_mediated_decay gene_symbol:HLA-DQB1 description:major histocompatibility complex, class II, DQ beta 1 [Source:HGNC Symbol;Acc:HGNC:4944]	GACTACCACTACTTTTCCCTTCGTCTCAATTATGTCTTGGAAAAAGGCTTTGCGGATCCCCGGAGGCCTTCGGGCAGCAACTGTTACCTTGATGCTGGCGATGCTGAGCACCCCAGTGGCTGAGGGCAGAGACTCTCCCGAGGATTTCGTGTACCAGTTTAAGGCCATGTGCTACTTCACCAACGGGACGGAGCGCGTGCGTTATGTGACCAGATACATCTATAACCGAGAGGAGTACGCACGCTTCGACAGCGACGTGGAGGTGTACCGGGCGGTGACGCCGCTGGGGCCGCCTGACGCCGAGTACTGGAACAGCCAGAAGGAAGTCCTGGAGAGGACCCGGGCGGAGTTGGACACGGTGTGCAGACACAACTACCAGTTGGAGCTCCGCACGACCTT…
HLA-DQB1	ENST00000484729.2	cdna chromosome:GRCh38:6:32660107:32666638:-1 gene:ENSG00000179344.16 gene_biotype:protein_coding transcript_biotype:nonsense_mediated_decay gene_symbol:HLA-DQB1 description:major histocompatibility complex, class II, DQ beta 1 [Source:HGNC Symbol;Acc:HGNC:4944]	GACTACCACTGCTTTTCCCTTCGTCTCAGTTATGTCTTGGAAGAAGGCTTTGCGGATCCCCGGAGACCTTCGGGTAGCAACTGTCACCTTGATGCTGGCGATGCTGAGCTCCCTACTGGCTGAGGGCAGAGACTCTCCCGAGGATTTCGTGTTCCAGTTTAAGGGCATGTGCTACTTCACCAACGGGACGGAGCGCGTGCGTCTTGTGACCAGATACATCTATAACCGAGAGGAGTACGCGCGCTTCGACAGCGACGTGGGGGTGTACCGCGCGGTGACGCCGCAGGGGCGGCCTGATGCCGAGTACTGGAACAGCCAGAAGGAAGTCCTGGAGGGGACCCGGGCGGAGTTGGACACGGTGTGCAGACACAACTACGAGGTGGCGTTCCGCGGGATCTT…
HLA-DQB1	ENST00000486521.1	cdna chromosome:GRCh38:CHR_HSCHR6_MHC_DBB_CTG1:32635122:32635676:-1 gene:ENSG00000233209.6 gene_biotype:protein_coding transcript_biotype:processed_transcript gene_symbol:HLA-DQB1 description:major histocompatibility complex, class II, DQ beta 1 [Source:HGNC Symbol;Acc:HGNC:4944]	TGCATCAAGCTGAAGTTCTGTGTCCTCATGAGCTGATTTCACCTTTGCACAGATCTTGCGGGAGGGCTCCTGCACTGACTCCTGAGACTATTTTAACTGGGATTGGTTATCACTTTTCTGTAACGCCTGCTTGTCCCTGCCCAGAATTCCCAGCTGCCTGTGTCAGCCTGTCCCCCGAGATCAGAGTCCTACAGTGGCTGTCACGCAGCCACCAGGTCATCTCCTTTCATCCCCACCTCAAGGCTGATGGCTGTGACCCTGCTTCCTGCACTGACCCAGAGCCTCTGCCTGTGCACGGCCAGCTGCGTCTACTGAGGCCCCAAGGGGTTTCTGTTTCTATTCTCTCCTCAGACTGCTCAAGAGAAGCACATGAAAACCATTACCTGACTTTAGAGCTTT…
HLA-DQB1	ENST00000487676.1	cdna chromosome:GRCh38:6:32659467:32666638:-1 gene:ENSG00000179344.16 gene_biotype:protein_coding transcript_biotype:retained_intron gene_symbol:HLA-DQB1 description:major histocompatibility complex, class II, DQ beta 1 [Source:HGNC Symbol;Acc:HGNC:4944]	GACTACCACTGCTTTTCCCTTCGTCTCAGTTATGTCTTGGAAGAAGGCTTTGCGGATCCCCGGAGACCTTCGGGTAGCAACTGTCACCTTGATGCTGGCGATGCTGAGCTCCCTACTGGCTGAGGGCAGAGACTCTCCCGAGGATTTCGTGTTCCAGTTTAAGGGCATGTGCTACTTCACCAACGGGACGGAGCGCGTGCGTCTTGTGACCAGATACATCTATAACCGAGAGGAGTACGCGCGCTTCGACAGCGACGTGGGGGTGTACCGCGCGGTGACGCCGCAGGGGCGGCCTGATGCCGAGTACTGGAACAGCCAGAAGGAAGTCCTGGAGGGGACCCGGGCGGAGTTGGACACGGTGTGCAGACACAACTACGAGGTGGCGTTCCGCGGGATCTT…
HLA-DQB1	ENST00000490862.5	cdna chromosome:GRCh38:CHR_HSCHR6_MHC_DBB_CTG1:32634703:32641893:-1 gene:ENSG00000233209.6 gene_biotype:protein_coding transcript_biotype:nonsense_mediated_decay gene_symbol:HLA-DQB1 description:major histocompatibility complex, class II, DQ beta 1 [Source:HGNC Symbol;Acc:HGNC:4944]	GACTACCACTACTTTTCCCTTCGTCTCAATTATGTCTTGGAAGAAGGCTTTGCGGATCCCTGGAGGCCTTCGGGTAGCAACTGTGACCTTGATGCTGGCGATGCTGAGCACCCCGGTGGCTGAGGGCAGAGACTCTCCCGAGGATTTCGTGTACCAGTTTAAGGGCATGTGCTACTTCACCAACGGGACGGAGCGCGTGCGTCTTGTGACCAGATACATCTATAACCGAGAGGAGTACGCACGCTTCGACAGCGACGTGGGGGTGTATCGGGCGGTGACGCCGCTGGGGCCGCCTGACGCCGAGTACTGGAACAGCCAGAAGGAAGTCCTGGAGAGGACCCGGGCGGAGTTGGACACGGTGTGCAGACACAACTACCAGTTGGAGCTCCGCACGACCTT…
HLA-DQB1	ENST00000493020.1	cdna chromosome:GRCh38:CHR_HSCHR6_MHC_MANN_CTG1:32811743:32812298:-1 gene:ENSG00000225824.8 gene_biotype:protein_coding transcript_biotype:processed_transcript gene_symbol:HLA-DQB1 description:major histocompatibility complex, class II, DQ beta 1 [Source:HGNC Symbol;Acc:HGNC:4944]	TGCATCAAGCTGAAGTTCTGTGTCTTCATGAGCTGATTTCACCTTTGCACAGATCTTGGGGGAGGGCTCCTGCACTGACTCCTGAGACTATTTTAACTGGGATTGGTTATCACTTTTCTGTAACGCCTGCTTGTCCCTGCCCAGAATTCCCAGCTGTCTGTGTCAGCCTGTCCCCCTGAGATCAGAGTCCTACAGTGGCTGTCACGCAGCCACCAGGTCATCTCCTTTCATCCCCACCTTGAGGCGGATGGCTGTGACCCTACTTCCTGCACTGACCCACAGCCCCTGCCTGTGCACAGCCAGCTGCATCTACTCAGGCCCCAAGGGGTTTCTGTTTCTATTCTCTCCTCAGACTGCTCAAGAGAAGCACATGAAAACTATTACCTGACTTTAGAGCTT…
HLA-DRA	ENST00000374982.5	cdna chromosome:GRCh38:6:32439878:32445046:1 gene:ENSG00000204287.14 gene_biotype:protein_coding transcript_biotype:protein_coding gene_symbol:HLA-DRA description:major histocompatibility complex, class II, DR alpha [Source:HGNC Symbol;Acc:HGNC:4947]	TTTTCTTTTATTCTTGTCTGTTCTGCCTCACTCCCGAGCTCTACTGACTCCCAACAGAGCGCCCAAGAAGAAAATGGCCATAAGTGGAGTCCCTGTGCTAGGATTTTTCATCATAGCTGTGCTGATGAGCGCTCAGGAATCATGGGCTATCAAAGAAGAACATGTGATCATCCAGGCCGAGTTCTATCTGAATCCTGACCAATCAGGCGAGTTTATGTTTGACTTTGATGGTGATGAGATTTTCCATGTGGATATGGCAAAGAAGGAGACGGTCTGGCGGCTTGAAGAATTTGGACGATTTGCCAGCTTTGAGGCTCAAGGTGCATTGGCCAACATAGCTGTGGACAAAGCCAACCTGGAAATCATGACAAAGCGCTCCAACTATACTCCGATCACCAA…
HLA-DRA	ENST00000383127.6	cdna chromosome:GRCh38:CHR_HSCHR6_MHC_COX_CTG1:32388087:32393254:1 gene:ENSG00000227993.9 gene_biotype:protein_coding transcript_biotype:protein_coding gene_symbol:HLA-DRA description:major histocompatibility complex, class II, DR alpha [Source:HGNC Symbol;Acc:HGNC:4947]	TTTTAATGGTCAGACTCTATTACACCCCACATTCTCTTTTCTTTTATTCTTGTCTGTTCTGCCTCACTCCCGAGCTCTACTGACTCCCAACAGAGCGCCCAAGAAGAAAATGGCCATAAGTGGAGTCCCTGTGCTAGGATTTTTCATCATAGCTGTGCTGATGAGCGCTCAGGAATCATGGGCTATCAAAGAAGAACATGTGATCATCCAGGCCGAGTTCTATCTGAATCCTGACCAATCAGGCGAGTTTATGTTTGACTTTGATGGTGATGAGATTTTCCATGTGGATATGGCAAAGAAGGAGACGGTCTGGCGGCTTGAAGAATTTGGACGATTTGCCAGCTTTGAGGCTCAAGGTGCATTGGCCAACATAGCTGTGGACAAAGCCAACCTGGAAAT…
HLA-DRA	ENST00000383258.3	cdna chromosome:GRCh38:CHR_HSCHR6_MHC_QBL_CTG1:32397380:32402508:1 gene:ENSG00000206308.11 gene_biotype:protein_coding transcript_biotype:protein_coding gene_symbol:HLA-DRA description:major histocompatibility complex, class II, DR alpha [Source:HGNC Symbol;Acc:HGNC:4947]	ACTCCCAAAAGAGCGCCCAAGAAGAAAATGGCCATAAGTGGAGTCCCTGTGCTAGGATTTTTCATCATAGCTGTGCTGATGAGCGCTCAGGAATCATGGGCTATCAAAGAAGAACATGTGATCATCCAGGCCGAGTTCTATCTGAATCCTGACCAATCAGGCGAGTTTATGTTTGACTTTGATGGTGATGAGATTTTCCATGTGGATATGGCAAAGAAGGAGACGGTCTGGCGGCTTGAAGAATTTGGACGATTTGCCAGCTTTGAGGCTCAAGGTGCATTGGCCAACATAGCTGTGGACAAAGCCAACCTGGAAATCATGACAAAGCGCTCCAACTATACTCCGATCACCAATGACAAGTTCACCCCACCAGTGGTCAATGTCACGTGGCTTCGAAAT…
HLA-DRA	ENST00000383259.6	cdna chromosome:GRCh38:CHR_HSCHR6_MHC_QBL_CTG1:32397298:32402508:1 gene:ENSG00000206308.11 gene_biotype:protein_coding transcript_biotype:protein_coding gene_symbol:HLA-DRA description:major histocompatibility complex, class II, DR alpha [Source:HGNC Symbol;Acc:HGNC:4947]	TTTTAATGGTCAGACTCTATTACACCCCACATTCTCTTTTCTTTTATTCTTGTCTGTTCTGCCTCACTCCCGAGCTCTACTGACTCCCAAAAGAGCGCCCAAGAAGAAAATGGCCATAAGTGGAGTCCCTGTGCTAGGATTTTTCATCATAGCTGTGCTGATGAGCGCTCAGGAATCATGGGCTATCAAAGAAGAACATGTGATCATCCAGGCCGAGTTCTATCTGAATCCTGACCAATCAGGCGAGTTTATGTTTGACTTTGATGGTGATGAGATTTTCCATGTGGATATGGCAAAGAAGGAGACGGTCTGGCGGCTTGAAGAATTTGGACGATTTGCCAGCTTTGAGGCTCAAGGTGCATTGGCCAACATAGCTGTGGACAAAGCCAACCTGGAAAT…
HLA-DRA	ENST00000395388.7	cdna chromosome:GRCh38:6:32439887:32445046:1 gene:ENSG00000204287.14 gene_biotype:protein_coding transcript_biotype:protein_coding gene_symbol:HLA-DRA description:major histocompatibility complex, class II, DR alpha [Source:HGNC Symbol;Acc:HGNC:4947]	ATTCTTGTCTGTTCTGCCTCACTCCCGAGCTCTACTGACTCCCAACAGAGCGCCCAAGAAGAAAATGGCCATAAGTGGAGTCCCTGTGCTAGGATTTTTCATCATAGCTGTGCTGATGAGCGCTCAGGAATCATGGGCTATCAAAGAAGAACATGTGATCATCCAGGCCGAGTTCTATCTGAATCCTGACCAATCAGGCGAGTTTATGTTTGACTTTGATGGTGATGAGATTTTCCATGTGGATATGGCAAAGAAGGAGACGGTCTGGCGGCTTGAAGAATTTGGACGATTTGCCAGCTTTGAGGCTCAAGGTGCATTGGCCAACATAGCTGTGGACAAAGCCAACCTGGAAATCATGACAAAGCGCTCCAACTATACTCCGATCACCAATGTACCTCC…
HLA-DRA	ENST00000411505.2	cdna chromosome:GRCh38:CHR_HSCHR6_MHC_DBB_CTG1:32414636:32419764:1 gene:ENSG00000228987.9 gene_biotype:protein_coding transcript_biotype:protein_coding gene_symbol:HLA-DRA description:major histocompatibility complex, class II, DR alpha [Source:HGNC Symbol;Acc:HGNC:4947]	ACTCCCAACAGAGCGCCCAAGAAGAAAATGGCCATAAGTGGAGTCCCTGTGCTAGGATTTTTCATCATAGCTGTGCTGATGAGCGCTCAGGAATCATGGGCTATCAAAGAAGAACATGTGATCATCCAGGCCGAGTTCTATCTGAATCCTGACCAATCAGGCGAGTTTATGTTTGACTTTGATGGTGATGAGATTTTCCATGTGGATATGGCAAAGAAGGAGACGGTCTGGCGGCTTGAAGAATTTGGACGATTTGCCAGCTTTGAGGCTCAAGGTGCATTGGCCAACATAGCTGTGGACAAAGCCAACCTGGAAATCATGACAAAGCGCTCCAACTATACTCCGATCACCAATGACAAGTTCACCCCACCAGTGGTCAATGTCACGTGGCTTCGAAAT…
HLA-DRA	ENST00000411524.6	cdna chromosome:GRCh38:CHR_HSCHR6_MHC_SSTO_CTG1:32446450:32451660:1 gene:ENSG00000234794.9 gene_biotype:protein_coding transcript_biotype:protein_coding gene_symbol:HLA-DRA description:major histocompatibility complex, class II, DR alpha [Source:HGNC Symbol;Acc:HGNC:4947]	TTTTAATGGTCAGACTCTATTACACCCCACATTCTCTTTTCTTTTATTCTTGTCTGTTCTGCCTCACTCCCGAGCTCTACTGACTCCCAAAAGAGCGCCCAAGAAGAAAATGGCCATAAGTGGAGTCCCTGTGCTAGGATTTTTCATCATAGCTGTGCTGATGAGCGCTCAGGAATCATGGGCTATCAAAGAAGAACATGTGATCATCCAGGCCGAGTTCTATCTGAATCCTGACCAATCAGGCGAGTTTATGTTTGACTTTGATGGTGATGAGATTTTCCATGTGGATATGGCAAAGAAGGAGACGGTCTGGCGGCTTGAAGAATTTGGACGATTTGCCAGCTTTGAGGCTCAAGGTGCATTGGCCAACATAGCTGTGGACAAAGCCAACCTGGAAAT…
HLA-DRA	ENST00000414698.6	cdna chromosome:GRCh38:CHR_HSCHR6_MHC_MCF_CTG1:32515215:32520425:1 gene:ENSG00000230726.9 gene_biotype:protein_coding transcript_biotype:protein_coding gene_symbol:HLA-DRA description:major histocompatibility complex, class II, DR alpha [Source:HGNC Symbol;Acc:HGNC:4947]	TTTTAATGGTCAGACTCTATTACACCCCACATTCTCTTTTCTTTTATTCTTGTCTGTTCTGCCTCACTCCCGAGCTCTACTGACTCCCAAAAGAGCGCCCAAGAAGAAAATGGCCATAAGTGGAGTCCCTGTGCTAGGATTTTTCATCATAGCTGTGCTGATGAGCGCTCAGGAATCATGGGCTATCAAAGAAGAACATGTGATCATCCAGGCCGAGTTCTATCTGAATCCTGACCAATCAGGCGAGTTTATGTTTGACTTTGATGGTGATGAGATTTTCCATGTGGATATGGCAAAGAAGGAGACGGTCTGGCGGCTTGAAGAATTTGGACGATTTGCCAGCTTTGAGGCTCAAGGTGCATTGGCCAACATAGCTGTGGACAAAGCCAACCTGGAAAT…
HLA-DRA	ENST00000415767.2	cdna chromosome:GRCh38:CHR_HSCHR6_MHC_MANN_CTG1:32478548:32483677:1 gene:ENSG00000226260.9 gene_biotype:protein_coding transcript_biotype:protein_coding gene_symbol:HLA-DRA description:major histocompatibility complex, class II, DR alpha [Source:HGNC Symbol;Acc:HGNC:4947]	ACTCCCAACAGAGCGCCCAAGAAGAAAATGGCCATAAGTGGAGTCCCTGTGCTAGGATTTTTCATCATAGCTGTGCTGATGAGCGCTCAGGAATCATGGGCTATCAAAGAAGAACATGTGATCATCCAGGCCGAGTTCTATCTGAATCCTGACCAATCAGGCGAGTTTATGTTTGACTTTGATGGTGATGAGATTTTCCATGTGGATATGGCAAAGAAGGAGACGGTCTGGCGGCTTGAAGAATTTGGACGATTTGCCAGCTTTGAGGCTCAAGGTGCATTGGCCAACATAGCTGTGGACAAAGCCAACCTGGAAATCATGACAAAGCGCTCCAACTATACTCCGATCACCAATGACAAGTTCACCCCACCAGTGGTCAATGTCACGTGGCTTCGAAAT…
HLA-DRA	ENST00000416883.6	cdna chromosome:GRCh38:CHR_HSCHR6_MHC_DBB_CTG1:32414554:32419764:1 gene:ENSG00000228987.9 gene_biotype:protein_coding transcript_biotype:protein_coding gene_symbol:HLA-DRA description:major histocompatibility complex, class II, DR alpha [Source:HGNC Symbol;Acc:HGNC:4947]	TTTTAATGGTCAGACTCTATTACACCCCACATTCTCTTTTCTTTTATTCTTGTCTGTTCTGCCTCACTCCCGAGCTCTACTGACTCCCAACAGAGCGCCCAAGAAGAAAATGGCCATAAGTGGAGTCCCTGTGCTAGGATTTTTCATCATAGCTGTGCTGATGAGCGCTCAGGAATCATGGGCTATCAAAGAAGAACATGTGATCATCCAGGCCGAGTTCTATCTGAATCCTGACCAATCAGGCGAGTTTATGTTTGACTTTGATGGTGATGAGATTTTCCATGTGGATATGGCAAAGAAGGAGACGGTCTGGCGGCTTGAAGAATTTGGACGATTTGCCAGCTTTGAGGCTCAAGGTGCATTGGCCAACATAGCTGTGGACAAAGCCAACCTGGAAAT…
HLA-DRA	ENST00000418111.2	cdna chromosome:GRCh38:CHR_HSCHR6_MHC_MCF_CTG1:32515297:32520425:1 gene:ENSG00000230726.9 gene_biotype:protein_coding transcript_biotype:protein_coding gene_symbol:HLA-DRA description:major histocompatibility complex, class II, DR alpha [Source:HGNC Symbol;Acc:HGNC:4947]	ACTCCCAAAAGAGCGCCCAAGAAGAAAATGGCCATAAGTGGAGTCCCTGTGCTAGGATTTTTCATCATAGCTGTGCTGATGAGCGCTCAGGAATCATGGGCTATCAAAGAAGAACATGTGATCATCCAGGCCGAGTTCTATCTGAATCCTGACCAATCAGGCGAGTTTATGTTTGACTTTGATGGTGATGAGATTTTCCATGTGGATATGGCAAAGAAGGAGACGGTCTGGCGGCTTGAAGAATTTGGACGATTTGCCAGCTTTGAGGCTCAAGGTGCATTGGCCAACATAGCTGTGGACAAAGCCAACCTGGAAATCATGACAAAGCGCTCCAACTATACTCCGATCACCAATGACAAGTTCACCCCACCAGTGGTCAATGTCACGTGGCTTCGAAAT…
HLA-DRA	ENST00000427753.2	cdna chromosome:GRCh38:CHR_HSCHR6_MHC_SSTO_CTG1:32446532:32451660:1 gene:ENSG00000234794.9 gene_biotype:protein_coding transcript_biotype:protein_coding gene_symbol:HLA-DRA description:major histocompatibility complex, class II, DR alpha [Source:HGNC Symbol;Acc:HGNC:4947]	ACTCCCAAAAGAGCGCCCAAGAAGAAAATGGCCATAAGTGGAGTCCCTGTGCTAGGATTTTTCATCATAGCTGTGCTGATGAGCGCTCAGGAATCATGGGCTATCAAAGAAGAACATGTGATCATCCAGGCCGAGTTCTATCTGAATCCTGACCAATCAGGCGAGTTTATGTTTGACTTTGATGGTGATGAGATTTTCCATGTGGATATGGCAAAGAAGGAGACGGTCTGGCGGCTTGAAGAATTTGGACGATTTGCCAGCTTTGAGGCTCAAGGTGCATTGGCCAACATAGCTGTGGACAAAGCCAACCTGGAAATCATGACAAAGCGCTCCAACTATACTCCGATCACCAATGACAAGTTCACCCCACCAGTGGTCAATGTCACGTGGCTTCGAAAT…
HLA-DRA	ENST00000434866.2	cdna chromosome:GRCh38:CHR_HSCHR6_MHC_COX_CTG1:32388169:32393254:1 gene:ENSG00000227993.9 gene_biotype:protein_coding transcript_biotype:protein_coding gene_symbol:HLA-DRA description:major histocompatibility complex, class II, DR alpha [Source:HGNC Symbol;Acc:HGNC:4947]	ACTCCCAACAGAGCGCCCAAGAAGAAAATGGCCATAAGTGGAGTCCCTGTGCTAGGATTTTTCATCATAGCTGTGCTGATGAGCGCTCAGGAATCATGGGCTATCAAAGAAGAACATGTGATCATCCAGGCCGAGTTCTATCTGAATCCTGACCAATCAGGCGAGTTTATGTTTGACTTTGATGGTGATGAGATTTTCCATGTGGATATGGCAAAGAAGGAGACGGTCTGGCGGCTTGAAGAATTTGGACGATTTGCCAGCTTTGAGGCTCAAGGTGCATTGGCCAACATAGCTGTGGACAAAGCCAACCTGGAAATCATGACAAAGCGCTCCAACTATACTCCGATCACCAATGACAAGTTCACCCCACCAGTGGTCAATGTCACGTGGCTTCGAAAT…
HLA-DRA	ENST00000442960.6	cdna chromosome:GRCh38:CHR_HSCHR6_MHC_MANN_CTG1:32478466:32483677:1 gene:ENSG00000226260.9 gene_biotype:protein_coding transcript_biotype:protein_coding gene_symbol:HLA-DRA description:major histocompatibility complex, class II, DR alpha [Source:HGNC Symbol;Acc:HGNC:4947]	TTTTAATGGTCAGACTCTATTACACCCCACATTCTCTTTTCTTTTATTCTTGTCTGTTCTGCCTCACTCCCGAGCTCTACTGACTCCCAACAGAGCGCCCAAGAAGAAAATGGCCATAAGTGGAGTCCCTGTGCTAGGATTTTTCATCATAGCTGTGCTGATGAGCGCTCAGGAATCATGGGCTATCAAAGAAGAACATGTGATCATCCAGGCCGAGTTCTATCTGAATCCTGACCAATCAGGCGAGTTTATGTTTGACTTTGATGGTGATGAGATTTTCCATGTGGATATGGCAAAGAAGGAGACGGTCTGGCGGCTTGAAGAATTTGGACGATTTGCCAGCTTTGAGGCTCAAGGTGCATTGGCCAACATAGCTGTGGACAAAGCCAACCTGGAAAT…
HLA-DRA	ENST00000459705.1	cdna chromosome:GRCh38:CHR_HSCHR6_MHC_COX_CTG1:32388117:32391439:1 gene:ENSG00000227993.9 gene_biotype:protein_coding transcript_biotype:processed_transcript gene_symbol:HLA-DRA description:major histocompatibility complex, class II, DR alpha [Source:HGNC Symbol;Acc:HGNC:4947]	ATTCTCTTTTCTTTTATTCTTGTCTGTTCTGCCTCACTCCCGAGCTCTACTGACTCCCAACAGAGCGCCCAAGAAGAAAATGGCCATAAGTGGAGTCCCTGTGCTAGGATTTTTCATCATAGCTGTGCTGATGAGCGCTCAGGAATCATGGGCTATCAAAGAAGAATTTGGACGATTTGCCAGCTTTGAGGCTCAAGGTGCATTGGCCAACATAGCTGTGGACAAAGCCAACCTGGAAATCATGACAAAGCGCTCCAACTATACTCCGATCACCAATGTACCTCCAGAGGT
HLA-DRA	ENST00000461633.1	cdna chromosome:GRCh38:CHR_HSCHR6_MHC_QBL_CTG1:32397328:32400651:1 gene:ENSG00000206308.11 gene_biotype:protein_coding transcript_biotype:processed_transcript gene_symbol:HLA-DRA description:major histocompatibility complex, class II, DR alpha [Source:HGNC Symbol;Acc:HGNC:4947]	ATTCTCTTTTCTTTTATTCTTGTCTGTTCTGCCTCACTCCCGAGCTCTACTGACTCCCAAAAGAGCGCCCAAGAAGAAAATGGCCATAAGTGGAGTCCCTGTGCTAGGATTTTTCATCATAGCTGTGCTGATGAGCGCTCAGGAATCATGGGCTATCAAAGAAGAATTTGGACGATTTGCCAGCTTTGAGGCTCAAGGTGCATTGGCCAACATAGCTGTGGACAAAGCCAACCTGGAAATCATGACAAAGCGCTCCAACTATACTCCGATCACCAATGTACCTCCAGAGGT
HLA-DRA	ENST00000481943.1	cdna chromosome:GRCh38:CHR_HSCHR6_MHC_DBB_CTG1:32414584:32417907:1 gene:ENSG00000228987.9 gene_biotype:protein_coding transcript_biotype:processed_transcript gene_symbol:HLA-DRA description:major histocompatibility complex, class II, DR alpha [Source:HGNC Symbol;Acc:HGNC:4947]	ATTCTCTTTTCTTTTATTCTTGTCTGTTCTGCCTCACTCCCGAGCTCTACTGACTCCCAACAGAGCGCCCAAGAAGAAAATGGCCATAAGTGGAGTCCCTGTGCTAGGATTTTTCATCATAGCTGTGCTGATGAGCGCTCAGGAATCATGGGCTATCAAAGAAGAATTTGGACGATTTGCCAGCTTTGAGGCTCAAGGTGCATTGGCCAACATAGCTGTGGACAAAGCCAACCTGGAAATCATGACAAAGCGCTCCAACTATACTCCGATCACCAATGTACCTCCAGAGGT
HLA-DRA	ENST00000482781.1	cdna chromosome:GRCh38:CHR_HSCHR6_MHC_MANN_CTG1:32478496:32481820:1 gene:ENSG00000226260.9 gene_biotype:protein_coding transcript_biotype:processed_transcript gene_symbol:HLA-DRA description:major histocompatibility complex, class II, DR alpha [Source:HGNC Symbol;Acc:HGNC:4947]	ATTCTCTTTTCTTTTATTCTTGTCTGTTCTGCCTCACTCCCGAGCTCTACTGACTCCCAACAGAGCGCCCAAGAAGAAAATGGCCATAAGTGGAGTCCCTGTGCTAGGATTTTTCATCATAGCTGTGCTGATGAGCGCTCAGGAATCATGGGCTATCAAAGAAGAATTTGGACGATTTGCCAGCTTTGAGGCTCAAGGTGCATTGGCCAACATAGCTGTGGACAAAGCCAACCTGGAAATCATGACAAAGCGCTCCAACTATACTCCGATCACCAATGTACCTCCAGAGGT
HLA-DRA	ENST00000493431.1	cdna chromosome:GRCh38:CHR_HSCHR6_MHC_MCF_CTG1:32515245:32518568:1 gene:ENSG00000230726.9 gene_biotype:protein_coding transcript_biotype:processed_transcript gene_symbol:HLA-DRA description:major histocompatibility complex, class II, DR alpha [Source:HGNC Symbol;Acc:HGNC:4947]	ATTCTCTTTTCTTTTATTCTTGTCTGTTCTGCCTCACTCCCGAGCTCTACTGACTCCCAAAAGAGCGCCCAAGAAGAAAATGGCCATAAGTGGAGTCCCTGTGCTAGGATTTTTCATCATAGCTGTGCTGATGAGCGCTCAGGAATCATGGGCTATCAAAGAAGAATTTGGACGATTTGCCAGCTTTGAGGCTCAAGGTGCATTGGCCAACATAGCTGTGGACAAAGCCAACCTGGAAATCATGACAAAGCGCTCCAACTATACTCCGATCACCAATGTACCTCCAGAGGT
HLA-DRA	ENST00000498597.1	cdna chromosome:GRCh38:CHR_HSCHR6_MHC_SSTO_CTG1:32446480:32449803:1 gene:ENSG00000234794.9 gene_biotype:protein_coding transcript_biotype:processed_transcript gene_symbol:HLA-DRA description:major histocompatibility complex, class II, DR alpha [Source:HGNC Symbol;Acc:HGNC:4947]	ATTCTCTTTTCTTTTATTCTTGTCTGTTCTGCCTCACTCCCGAGCTCTACTGACTCCCAAAAGAGCGCCCAAGAAGAAAATGGCCATAAGTGGAGTCCCTGTGCTAGGATTTTTCATCATAGCTGTGCTGATGAGCGCTCAGGAATCATGGGCTATCAAAGAAGAATTTGGACGATTTGCCAGCTTTGAGGCTCAAGGTGCATTGGCCAACATAGCTGTGGACAAAGCCAACCTGGAAATCATGACAAAGCGCTCCAACTATACTCCGATCACCAATGTACCTCCAGAGGT
HLA-DRB1	ENST00000328980.11	cdna chromosome:GRCh38:CHR_HSCHR6_MHC_QBL_CTG1:32513411:32526835:-1 gene:ENSG00000206306.10 gene_biotype:protein_coding transcript_biotype:protein_coding gene_symbol:HLA-DRB1 description:major histocompatibility complex, class II, DR beta 1 [Source:HGNC Symbol;Acc:HGNC:4948]	AGTAACTTACTCCCTATAACTTGGAATGTGGGTGGAGGGGTTCATAGTTCTCCCTGAGTGAGACTTGCCTGCTGCTCTGGCCCCTGGTCCTGTCCTGTTCTCCAGCATGGTGTGTCTGAGGCTCCCTGGAGGCTCCTGCATGGCAGTTCTGACAGTGACACTGATGGTGCTGAGCTCCCCACTGGCTTTGGCTGGGGACACCAGACCACGTTTCTTGGAGTACTCTACGTCTGAGTGTCATTTCTTCAATGGGACGGAGCGGGTGCGGTACCTGGACAGATACTTCCATAACCAGGAGGAGAACGTGCGCTTCGACAGCGACGTGGGGGAGTTCCGGGCGGTGACGGAGCTGGGGCGGCCTGATGCCGAGTACTGGAACAGCCAGAAGGACCTCCTGGA…
HLA-DRB1	ENST00000360004.5	cdna chromosome:GRCh38:6:32578769:32589848:-1 gene:ENSG00000196126.11 gene_biotype:protein_coding transcript_biotype:protein_coding gene_symbol:HLA-DRB1 description:major histocompatibility complex, class II, DR beta 1 [Source:HGNC Symbol;Acc:HGNC:4948]	AGTAACTTCCTCCCTATAACTTGGAATGTGGGTGGAGGGGTTCATAGTTCTCCCTGAGTGAGACTTGCCTGCTTCTCTGGCCCCTGGTCCTGTCCTGTTCTCCAGCATGGTGTGTCTGAAGCTCCCTGGAGGCTCCTGCATGACAGCGCTGACAGTGACACTGATGGTGCTGAGCTCCCCACTGGCTTTGTCTGGGGACACCCGACCACGTTTCCTGTGGCAGCCTAAGAGGGAGTGTCATTTCTTCAATGGGACGGAGCGGGTGCGGTTCCTGGACAGATACTTCTATAACCAGGAGGAGTCCGTGCGCTTCGACAGCGACGTGGGGGAGTTCCGGGCGGTGACGGAGCTGGGGCGGCCTGACGCTGAGTACTGGAACAGCCAGAAGGACATCCTGGA…
HLA-DRB1	ENST00000399450.6	cdna chromosome:GRCh38:CHR_HSCHR6_MHC_COX_CTG1:32508164:32521578:-1 gene:ENSG00000206240.11 gene_biotype:protein_coding transcript_biotype:protein_coding gene_symbol:HLA-DRB1 description:major histocompatibility complex, class II, DR beta 1 [Source:HGNC Symbol;Acc:HGNC:4948]	AGTAACTTACTCCCTATAACTTGGAATGTGGGTGGAGGGGTTCATAGTTCTCCCTGAGTGAGACTTGCCTGCTGCTCTGGCCCCTGGTCCTGTCCTGTTCTCCAGCATGGTGTGTCTGAGGCTCCCTGGAGGCTCCTGCATGGCAGTTCTGACAGTGACACTGATGGTGCTGAGCTCCCCACTGGCTTTGGCTGGGGACACCAGACCACGTTTCTTGGAGTACTCTACGTCTGAGTGTCATTTCTTCAATGGGACGGAGCGGGTGCGGTACCTGGACAGATACTTCCATAACCAGGAGGAGAACGTGCGCTTCGACAGCGACGTGGGGGAGTTCCGGGCGGTGACGGAGCTGGGGCGGCCTGATGCCGAGTACTGGAACAGCCAGAAGGACCTCCTGGA…
HLA-DRB1	ENST00000412634.5	cdna chromosome:GRCh38:CHR_HSCHR6_MHC_SSTO_CTG1:32672866:32703817:-1 gene:ENSG00000228080.10 gene_biotype:protein_coding transcript_biotype:protein_coding gene_symbol:HLA-DRB1 description:major histocompatibility complex, class II, DR beta 1 [Source:HGNC Symbol;Acc:HGNC:4948]	CTTTTAAAACTCACCAGGGACTTCCCACAGAGGCATGAAAAATATCAGTCCTGGGCAGGGACTTTCCACCTATGTCTGAAAAAGAACAAGTATCCTGATTCACGCTCTACATTCATTAAGCATGCTGGATCTTACTTGAAAAGGGGAGAGTTCTTGTCAATCCACACAGCTATCACCTGTTTCTTTCTACAAATTTCAGCACGTTTCTTGGAGCAGGTTAAACATGAGTGTCATTTCTTCAACGGGACGGAGCGGGTGCGGTTCCTGGACAGATACTTCTATCACCAAGAGGAGTACGTGCGCTTCGACAGCGACGTGGGGGAGTACCGGGCGGTGACGGAGCTGGGGCGGCCTGATGCCGAGTACTGGAACAGCCAGAAGGACCTCCTGGAGCAGAGG…
HLA-DRB1	ENST00000415796.5	cdna chromosome:GRCh38:CHR_HSCHR6_MHC_QBL_CTG1:32515844:32544028:-1 gene:ENSG00000206306.10 gene_biotype:protein_coding transcript_biotype:protein_coding gene_symbol:HLA-DRB1 description:major histocompatibility complex, class II, DR beta 1 [Source:HGNC Symbol;Acc:HGNC:4948]	CCCTTTTAAAACTCACCAGGGACTTCCCACAGAGGCATGAAAAATATCAGTCCTGGGCAGGGACTTTCCACCTATGTCTGAAAAAGAACAAGTATCCTGATTCACGCTCTACATTCATTAAGCATGCTGGATCTTACTTGAAAAGGGGAGAGTTCTTGGCAATCCACACAGCTATCACCTGTTTCTTTCGACAAATTTCAGCACGTTTCTTGGAGTACTCTACGTCTGAGTGTCATTTCTTCAATGGGACGGAGCGGGTGCGGTACCTGGACAGATACTTCCATAACCAGGAGGAGAACGTGCGCTTCGACAGCGACGTGGGGGAGTTCCGGGCGGTGACGGAGCTGGGGCGGCCTGATGCCGAGTACTGGAACAGCCAGAAGGACCTCCTGGAGCAGA…
HLA-DRB1	ENST00000419393.6	cdna chromosome:GRCh38:CHR_HSCHR6_MHC_SSTO_CTG1:32670593:32685299:-1 gene:ENSG00000228080.10 gene_biotype:protein_coding transcript_biotype:protein_coding gene_symbol:HLA-DRB1 description:major histocompatibility complex, class II, DR beta 1 [Source:HGNC Symbol;Acc:HGNC:4948]	ATAGTTCTCCCTGAGTGAGACTCACCTGCTCCTCTGGCCCCTGGTCCTGTCCTGTTCTCCAGCATGGTGTGTCTGAAGTTCCCTGGAGGCTCCTGCATGGCAGCTCTGACAGTGACACTGATGGTGCTGAGCTCCCCACTGGCTTTGGCTGGGGACACCCGACCACGTTTCTTGGAGCAGGTTAAACATGAGTGTCATTTCTTCAACGGGACGGAGCGGGTGCGGTTCCTGGACAGATACTTCTATCACCAAGAGGAGTACGTGCGCTTCGACAGCGACGTGGGGGAGTACCGGGCGGTGACGGAGCTGGGGCGGCCTGATGCCGAGTACTGGAACAGCCAGAAGGACCTCCTGGAGCAGAGGCGGGCCGAGGTGGACACCTACTGCAGACACAACTAC…
HLA-DRB1	ENST00000428566.5	cdna chromosome:GRCh38:CHR_HSCHR6_MHC_COX_CTG1:32510597:32538771:-1 gene:ENSG00000206240.11 gene_biotype:protein_coding transcript_biotype:protein_coding gene_symbol:HLA-DRB1 description:major histocompatibility complex, class II, DR beta 1 [Source:HGNC Symbol;Acc:HGNC:4948]	CCCTTTTAAAACTCACCAGGGACTTCCCACAGAGGCATGAAAAATATCAGTCCTGGGCAGGGACTTTCCACCTATGTCTGAAAAAGAACAAGTATCCTGATTCACGCTCTACATTCATTAAGCATGCTGGATCTTACTTGAAAAGGGGAGAGTTCTTGGCAATCCACACAGCTATCACCTGTTTCTTTCGACAAATTTCAGCACGTTTCTTGGAGTACTCTACGTCTGAGTGTCATTTCTTCAATGGGACGGAGCGGGTGCGGTACCTGGACAGATACTTCCATAACCAGGAGGAGAACGTGCGCTTCGACAGCGACGTGGGGGAGTTCCGGGCGGTGACGGAGCTGGGGCGGCCTGATGCCGAGTACTGGAACAGCCAGAAGGACCTCCTGGAGCAGA…
HLA-DRB1	ENST00000433975.5	cdna chromosome:GRCh38:CHR_HSCHR6_MHC_MANN_CTG1:32725715:32757450:-1 gene:ENSG00000229074.8 gene_biotype:protein_coding transcript_biotype:protein_coding gene_symbol:HLA-DRB1 description:major histocompatibility complex, class II, DR beta 1 [Source:HGNC Symbol;Acc:HGNC:4948]	CTCTTTTAAAACTCACCAGGGACTTCCCACAGAGGCATGAAAAATATCAGTCCTGGGCAGGGACTTTCCACCTATGTCTGAAAAAGAACAAGTATCCTGATTCACGCTCTACATTCATTAAGCATGCTGGATCTTACTTGAAAAGGGGAGAGTTCTTGTCAATCCACACAGCTATCACCTGTTTCTTTCTACAAATTTCAGCACGTTTCCTGTGGCAGGGTAAGTATAAGTGTCATTTCTTCAACGGGACGGAGCGGGTGCAGTTCCTGGAAAGACTCTTCTATAACCAGGAGGAGTTCGTGCGCTTCGACAGCGACGTGGGGGAGTACCGGGCGGTGACGGAGCTAGGGCGGCCTGTCGCCGAGTCCTGGAACAGCCAGAAGGACATCCTGGAGGACA…
HLA-DRB1	ENST00000437784.6	cdna chromosome:GRCh38:CHR_HSCHR6_MHC_MANN_CTG1:32723350:32738964:-1 gene:ENSG00000229074.8 gene_biotype:protein_coding transcript_biotype:protein_coding gene_symbol:HLA-DRB1 description:major histocompatibility complex, class II, DR beta 1 [Source:HGNC Symbol;Acc:HGNC:4948]	AGTAACTTCTTCCCTATAATTTGGAATGTGGGTGGAGAGGGGTCATAGTTCTCCCTGAGTGAGACTCACCTGCTCCTCTGGCCCCTGGTCCTGTCCTGTTCTCCAGCATGGTGTGTCTGAAGCTCCCTGGAGGCTCCTGCATGGCAGCTCTGACAGTGACACTGATGGTGCTGAGCTCCCCACTGGCTTTGGCTGGGGACACCCAACCACGTTTCCTGTGGCAGGGTAAGTATAAGTGTCATTTCTTCAACGGGACGGAGCGGGTGCAGTTCCTGGAAAGACTCTTCTATAACCAGGAGGAGTTCGTGCGCTTCGACAGCGACGTGGGGGAGTACCGGGCGGTGACGGAGCTAGGGCGGCCTGTCGCCGAGTCCTGGAACAGCCAGAAGGACATCCTGG…
HLA-DRB1	ENST00000444645.6	cdna chromosome:GRCh38:CHR_HSCHR6_MHC_DBB_CTG1:32548950:32564519:-1 gene:ENSG00000236884.8 gene_biotype:protein_coding transcript_biotype:protein_coding gene_symbol:HLA-DRB1 description:major histocompatibility complex, class II, DR beta 1 [Source:HGNC Symbol;Acc:HGNC:4948]	GTTCTCCCTGAGTGAGACTCACCTGCTCCTCTGGCCCCTGGTCCTGTCCTGTTCTCCAGCATGGTGTGTCTGAAGCTCCCTGGAGGCTCCTGCATGGCAGCTCTGACAGTGACACTGATGGTGCTGAGCTCCCCACTGGCTTTGGCTGGGGACACCCAACCACGTTTCCTGTGGCAGGGTAAGTATAAGTGTCATTTCTTCAACGGGACGGAGCGGGTGCAGTTCCTGGAAAGACTCTTCTATAACCAGGAGGAGTTCGTGCGCTTCGACAGCGACGTGGGGGAGTACCGGGCGGTGACGGAGCTAGGGCGGCCTGTCGCCGAGTCCTGGAACAGCCAGAAGGACATCCTGGAGGACAGGCGGGGCCAGGTGGACACCGTGTGCAGACACAACTACGGG…
HLA-DRB1	ENST00000460546.1	cdna chromosome:GRCh38:CHR_HSCHR6_MHC_DBB_CTG1:32551313:32583052:-1 gene:ENSG00000236884.8 gene_biotype:protein_coding transcript_biotype:processed_transcript gene_symbol:HLA-DRB1 description:major histocompatibility complex, class II, DR beta 1 [Source:HGNC Symbol;Acc:HGNC:4948]	CTCTTTTAAAACTCACCAGGGACTTCCCACAGAGGCATGAAAAATATCAGTCCTGGGCAGGGACTTTCCACCTATGTCTGAAAAAGAACAAGTATCCTGATTCACGCTCTACATTCATTAAGCATGCTGGATCTTACTTGAAAAGGGGAGAGTTCTTGTCAATCCACACAGCTATCACCTGTTTCTTTCTACAAATTTCAGCACGTTTCCTGTGGCAGGGTAAGTATAAGTGTCATTTCTTCAACGGGACGGAGCGGGTGCAGTTCCTGGAAAGACTCTTCTATAACCAGGAGGAGTTCGTGCGCTTCGACAGCGACGTGGGGGAGTACCGGGCGGTGACGGAGCTAGGGCGGCCTGTCGCCGAGTCCTGGAACAGCCAGAAGGACATCCTGGAGGACA…
HLA-DRB3	ENST00000307137.11	cdna chromosome:GRCh38:CHR_HSCHR6_MHC_QBL_CTG1:32449765:32462852:-1 gene:ENSG00000196101.9 gene_biotype:protein_coding transcript_biotype:protein_coding gene_symbol:HLA-DRB3 description:major histocompatibility complex, class II, DR beta 3 [Source:HGNC Symbol;Acc:HGNC:4951]	ATAGTTCTCCCTGAGTGAGACTTGCCTGCTCCTCTGGCCCCTGGTCCTGTCCTCTTCTCCAGCATGGTGTGTCTGAAGCTCCCTGGAGGCTCCAGCTTGGCAGCGTTGACAGTGACACTGATGGTGCTGAGCTCCCGACTGGCTTTCGCTGGGGACACCCGACCACGTTTCTTGGAGCTGCTTAAGTCTGAGTGTCATTTCTTCAATGGGACGGAGCGGGTGCGGTTCCTGGAGAGACACTTCCATAACCAGGAGGAGTACGCGCGCTTCGACAGCGACGTGGGGGAGTACCGGGCGGTGAGGGAGCTGGGGCGGCCTGATGCCGAGTACTGGAACAGCCAGAAGGACCTCCTGGAGCAGAAGCGGGGCCAGGTGGACAATTACTGCAGACACAACTAC…
HLA-DRB3	ENST00000383126.7	cdna chromosome:GRCh38:CHR_HSCHR6_MHC_COX_CTG1:32444128:32457245:-1 gene:ENSG00000231679.7 gene_biotype:protein_coding transcript_biotype:protein_coding gene_symbol:HLA-DRB3 description:major histocompatibility complex, class II, DR beta 3 [Source:HGNC Symbol;Acc:HGNC:4951]	GGTGGAGGGGGGTCATAGTTCTCCCTGAGTGAGACTTGCCTGCTCCTCTGGCCCCTGGTCCTGTCCTCTTCTCCAGCATGGTGTGTCTGAAGCTCCCTGGAGGCTCCAGCTTGGCAGCGTTGACAGTGACACTGATGGTGCTGAGCTCCCGACTGGCTTTCGCTGGGGACACCCGACCACGTTTCTTGGAGCTGCGTAAGTCTGAGTGTCATTTCTTCAATGGGACGGAGCGGGTGCGGTACCTGGACAGATACTTCCATAACCAGGAGGAGTTCCTGCGCTTCGACAGCGACGTGGGGGAGTACCGGGCGGTGACGGAGCTGGGGCGGCCTGTCGCCGAGTCCTGGAACAGCCAGAAGGACCTCCTGGAGCAGAAGCGGGGCCGGGTGGACAATTACT…
HLA-DRB3	ENST00000426847.2	cdna chromosome:GRCh38:CHR_HSCHR6_MHC_APD_CTG1:32558296:32572041:-1 gene:ENSG00000230463.2 gene_biotype:protein_coding transcript_biotype:protein_coding gene_symbol:HLA-DRB3 description:major histocompatibility complex, class II, DR beta 3 [Source:HGNC Symbol;Acc:HGNC:4951]	CCTCCCTATAATTTGGAATGTGGGTGGAGGGGGGTCATAGTTCTCCCTGAGTGAGACTTGCCTGCTCCTCTGGCCCCTGGTCCTGTCCTCTTCTCCAGCATGGTGTGTCTGAAGCTCCCTGGAGGCTCCAGCTTGGCAGCGTTGACAGTGACACTGATGGTGCTGAGCTCCCGACTGGCTTTCGCTGGGGACACCCGACCACGTTTCTTGGAGCTGCTTAAGTCTGAGTGTCATTTCTTCAATGGGACGGAGCGGGTGCGGTTCCTGGAGAGACACTTCCATAACCAGGAGGAGTACGCGCGCTTCGACAGCGACGTGGGGGAGTACCGGGCGGTGAGGGAGCTGGGGCGGCCTGATGCCGAGTACTGGAACAGCCAGAAGGACCTCCTGGAGCAGAAG…
HLA-DRB4	ENST00000411565.2	cdna chromosome:GRCh38:CHR_HSCHR6_MHC_SSTO_CTG1:32542598:32557561:-1 gene:ENSG00000227357.2 gene_biotype:protein_coding transcript_biotype:protein_coding gene_symbol:HLA-DRB4 description:major histocompatibility complex, class II, DR beta 4 [Source:HGNC Symbol;Acc:HGNC:4952]	ATAGTTCTCCCTGATTGAGACTTGCCTGCTGCTGTGACCACTGGTCTTGTCCTCTTCTCCAGCATGGTGTGTCTGAAGCTCCCTGGAGGCTCCTGTATGGCAGCGCTGACAGTGACATTGACGGTGCTGAGCTCCCCACTGGCTTTGGCTGGGGACACCCAACCACGTTTCTTGGAGCAGGCTAAGTGTGAGTGTCATTTCCTCAATGGGACGGAGCGAGTGTGGAACCTGATCAGATACATCTATAACCAAGAGGAGTACGCGCGCTACAACAGTGACCTGGGGGAGTACCAGGCGGTGACGGAGCTGGGGCGGCCTGACGCTGAGTACTGGAACAGCCAGAAGGACCTCCTGGAGCGGAGGCGGGCCGAGGTGGACACCTACTGCAGATACAACTAC…
HLA-DRB4	ENST00000411959.6	cdna chromosome:GRCh38:CHR_HSCHR6_MHC_MANN_CTG1:32574846:32589794:-1 gene:ENSG00000227826.9 gene_biotype:protein_coding transcript_biotype:protein_coding gene_symbol:HLA-DRB4 description:major histocompatibility complex, class II, DR beta 4 [Source:HGNC Symbol;Acc:HGNC:4952]	ATAGTTCTCCCTGAGTGAGACTTGCCTGCTGCTCTGACCACTGGTCTTGTCCTCTTCTCCAGCATGGTGTGTCTGAAGCTCCCTGGAGGCTCCTGTATGGCAGCGCTGACAGTGACATTGACGGTGCTGAGCTCCCCACTGGCTTTGGCTGGGGACACCCAACCACGTTTCTTGGAGCAGGCTAAGTGTGAGTGTCATTTCCTCAATGGGACGGAGCGAGTGTGGAACCTGATCAGATACATCTATAACCAAGAGGAGTACGCGCGCTACAACAGTGACCTGGGGGAGTACCAGGCGGTGACGGAGCTGGGGCGGCCTGACGCTGAGTACTGGAACAGCCAGAAGGACCTCCTGGAGCGGAGGCGGGCCGAGGTGGACACCTACTGCAGATACAACTAC…
HLA-DRB4	ENST00000457451.6	cdna chromosome:GRCh38:CHR_HSCHR6_MHC_MCF_CTG1:32611143:32626106:-1 gene:ENSG00000231021.9 gene_biotype:protein_coding transcript_biotype:protein_coding gene_symbol:HLA-DRB4 description:major histocompatibility complex, class II, DR beta 4 [Source:HGNC Symbol;Acc:HGNC:4952]	ATAGTTCTCCCTGATTGAGACTTGCCTGCTGCTGTGACCACTGGTCTTGTCCTCTTCTCCAGCATGGTGTGTCTGAAGCTCCCTGGAGGCTCCTGTATGGCAGCGCTGACAGTGACATTGACGGTGCTGAGCTCCCCACTGGCTTTGGCTGGGGACACCCAACCACGTTTCTTGGAGCAGGCTAAGTGTGAGTGTCATTTCCTCAATGGGACGGAGCGAGTGTGGAACCTGATCAGATACATCTATAACCAAGAGGAGTACGCGCGCTACAACAGTGACCTGGGGGAGTACCAGGCGGTGACGGAGCTGGGGCGGCCTGACGCTGAGTACTGGAACAGCCAGAAGGACCTCCTGGAGCGGAGGCGGGCCGAGGTGGACACCTACTGCAGATACAACTAC…
HLA-DRB5	ENST00000374975.4	cdna chromosome:GRCh38:6:32517353:32530287:-1 gene:ENSG00000198502.6 gene_biotype:protein_coding transcript_biotype:protein_coding gene_symbol:HLA-DRB5 description:major histocompatibility complex, class II, DR beta 5 [Source:HGNC Symbol;Acc:HGNC:4953]	ATAGTTCTCCCTGAGTGAGACTTGCCTGCTCCTCTGGCCCCTGGTCCTGTCCTGTTCTCCAGCATGGTGTGTCTGAAGCTCCCTGGAGGTTCCTACATGGCAAAGCTGACAGTGACACTGATGGTGCTGAGCTCCCCACTGGCTTTGGCTGGGGACACCCGACCACGTTTCTTGCAGCAGGATAAGTATGAGTGTCATTTCTTCAACGGGACGGAGCGGGTGCGGTTCCTGCACAGAGACATCTATAACCAAGAGGAGGACTTGCGCTTCGACAGCGACGTGGGGGAGTACCGGGCGGTGACGGAGCTGGGGCGGCCTGACGCTGAGTACTGGAACAGCCAGAAGGACTTCCTGGAAGACAGGCGCGCCGCGGTGGACACCTACTGCAGACACAACTAC…
